# Supplementary material for: An analysis of crude oil prices in the last decade (2011-2020): With deep learning approach
Source: PLoS One. 2023 Mar 9;18(3):e0268996. doi: 10.1371/journal.pone.0268996 (PMC9997889; doi:10.1371/journal.pone.0268996)
Supplement: S1 Data — (CSV) [file pone.0268996.s001.csv]

Date	Forecasted Inventory	BTC-Vol	S&P-Vol	Gold-Vol	SSE-Vol	DolInd-Vol	Bund-Yl-Vol	Yl-Vol	P-Vol	Vol
Dec 07, 2010	0.1965811965811966	4.826763138050425e-10	0.004783580196471334	0.036914204866978474	0.003312830503233815	0.04795991356316548	0.039003976054173564	0.4439011657146404	0.022778499454396067	0.020429946861241378
Dec 08, 2010	0.1965811965811966	4.223417745794125e-10	0.005597669085698896	0.0352873246514173	0.0032212630340975055	0.045711079976248584	0.03255856712476219	0.21016880900970836	0.020630159059598724	0.013469144518405396
Dec 09, 2010	0.1965811965811966	3.217842092033622e-10	0.0053391826041624246	0.03442263655026107	0.0032376500486839188	0.044672010481570795	0.04411927997354061	0.1443361600802412	0.01355648731490818	0.011084884542930003
Dec 10, 2010	0.1965811965811966	3.217842092033622e-10	0.006055774041047691	0.031705518604903976	0.0027488265070321183	0.04318483003721072	0.05843905732112798	0.13361871382981733	0.011133566566716734	0.007108988547663404
Dec 13, 2010	0.1965811965811966	1.810036176768918e-10	0.0061563316894331045	0.02255833636523602	0.0022648875873848614	0.043163004008421775	0.06373836348452157	0.09712820953557677	0.007093201422533221	0.006072180640068718
Dec 14, 2010	0.12820512820512822	1.0466374160694435e-24	0.005095401333087093	0.013878560669712641	0.005940090858377375	0.04621940066051874	0.07284155953011683	0.09349275168530245	0.006039581675928527	0.001266063387442925
Dec 15, 2010	0.12820512820512822	1.0466374160694435e-24	0.0018959799089829233	0.013321311813987262	0.008734048818575896	0.028247999080247256	0.056264743369820513	0.07978875794998427	0.001155533237667962	0.0004371167666708994
Dec 16, 2010	0.12820512820512822	1.0466374160694435e-24	0.0009144604635935392	0.013758429917180194	0.009169169574868949	0.01948974056252412	0.04867433928760225	0.08226550413483004	0.00031314524840884636	0.0005546102000909681
Dec 17, 2010	0.12820512820512822	1.8100361767689196e-10	0.0009086187016089072	0.020779271043870933	0.009172249730345876	0.017936329410115415	0.04827836756607388	0.04489562045166288	0.00043254383771451567	0.0004341167437901239
Dec 20, 2010	0.12820512820512822	1.8100361767689196e-10	0.0009092579379565602	0.021516910887685176	0.008623998941309498	0.01857711151048511	0.039595164603431314	0.03835860852712184	0.00031009658016056504	0.00017906106717145422
Dec 21, 2010	0.20634920634920637	3.217842092033626e-10	0.0007888031704185396	0.0141858172345582	0.008756638933559945	0.023172318454355818	0.019365509312050076	0.045964086304688435	5.0905176043588305e-05	0.0007737491848674101
Dec 22, 2010	0.20634920634920637	3.217842092033626e-10	0.0007860071587717258	0.009072112697848396	0.009143684537046035	0.029334182692244786	0.015411330162814303	0.046437757447038264	0.0006552361608730162	0.0018770411816168681
Dec 23, 2010	0.20634920634920637	4.223417745794132e-10	0.0009318418288859938	0.008824410003631282	0.008389596813548708	0.03446570784697116	0.01767328400912525	0.041674784014640545	0.0017764180360604308	0.004001009619644906
Dec 27, 2010	0.20634920634920637	4.826763138050433e-10	0.0009229167318337986	0.0089938766927522	0.0056534035856451205	0.036381581601609765	0.01860367910306313	0.05453218608121764	0.003934826619828969	0.004519404618150069
Dec 28, 2010	0.20634920634920637	5.027878268802533e-10	0.0010457970461800318	0.009113045327538285	0.0110358973148597	0.020515864964272598	0.018103660965896832	0.05491545224747645	0.004461627392629082	0.005587162015523691
Dec 29, 2010	0.12332112332112335	4.826763138050432e-10	0.0010921034862806222	0.012004209155340938	0.019798391457921116	0.004198274268841399	0.01944276533324333	0.06244071152512895	0.005546698474953309	0.0055617289857285155
Dec 30, 2010	0.12332112332112335	4.2234177457941274e-10	0.0010975876199437404	0.01692251853860072	0.02295070858379528	0.00986220400167385	0.01636048545544776	0.038031367979859364	0.005520853048609727	0.005060614716036094
Jan 04, 2011	0.19169719169719174	1.810036176768912e-10	0.0004823756829667136	0.028845276510747277	0.019915867519900075	0.05575707419250341	0.009114202951504167	0.03655671638917783	0.005665730010668922	0.003533056796900276
Jan 05, 2011	0.19169719169719174	1.3955165547592582e-25	0.00043388161553492924	0.03169265789173774	0.019902622575567255	0.052751404241793844	0.010180072985833016	0.037956879372797236	0.0039391099228803265	0.002034370739757313
Jan 06, 2011	0.19169719169719174	1.3955165547592582e-25	0.0007684938769948812	0.03775248953428563	0.014785410100116164	0.04453774277343202	0.010439185250461813	0.03853750851503118	0.0021795824190147784	0.002485810003719481
Jan 07, 2011	0.19169719169719174	1.3955165547592582e-25	0.0009370438366217576	0.044129259812671386	0.011614748204713516	0.050993882089126544	0.011338567174602075	0.01591589153927397	0.0026829524320639547	0.003893775965967366
Jan 10, 2011	0.19169719169719174	1.3955165547592582e-25	0.0009009983976591882	0.049872920077837495	0.010656899668768155	0.06342252602742536	0.01503937980272116	0.030002514786083703	0.004299453409324466	0.004060102607652628
Jan 11, 2011	0.2796092796092796	1.3955165547592582e-25	0.0007881454931362933	0.05319883933993679	0.009887477056585593	0.07307218966574615	0.018645560727461555	0.0354777457325954	0.004596084279630737	0.0037496524786971466
Jan 12, 2011	0.2796092796092796	1.3955165547592582e-25	0.0007256709605499763	0.051985353108961775	0.009695702963515327	0.08131083817396255	0.012954644069543138	0.03170859038246383	0.004322098492382558	0.004466923620869632
Jan 13, 2011	0.2796092796092796	1.3955165547592582e-25	0.0010365506847712159	0.04559172750195578	0.006468359402494266	0.08015104816143302	0.017717380859938445	0.032564891036308524	0.004961778861388293	0.004393123058002657
Jan 14, 2011	0.2796092796092796	1.3955165547592582e-25	0.0008984014999960097	0.04161307833183418	0.004114429873331461	0.08732880114618131	0.019321966267853742	0.037704604923656876	0.004896118737772415	0.004704552298903307
Jan 18, 2011	0.2796092796092796	4.223417745794114e-10	0.0009119660361066591	0.03096052282287572	0.010046483367117345	0.0781522354973986	0.025314222943919985	0.030174252407913396	0.005169024598755534	0.005094382137754797
Jan 19, 2011	0.20634920634920637	4.223417745794114e-10	0.0013547595607598074	0.007643355665802203	0.014192625022952052	0.09073847841598351	0.03284980017238553	0.023779214495120857	0.005045928172042248	0.004902643361956101
Jan 20, 2011	0.20634920634920637	4.223417745794114e-10	0.0011831580429184066	0.007702994787370589	0.013441165564115629	0.11590373908500147	0.03723629460150448	0.027451916648921878	0.004851080352218027	0.005555161771462164
Jan 21, 2011	0.20634920634920637	4.826763138050412e-10	0.0011505958316692377	0.016178192585383434	0.019098123969793455	0.11480656719644085	0.04664823782856994	0.033283037606955064	0.005514179346971712	0.004875929725378944
Jan 24, 2011	0.20634920634920637	4.2234177457940953e-10	0.001050472849202795	0.026411423080103413	0.017361461273078634	0.10958036223406781	0.042169257696658656	0.061397711862542	0.004823933554055005	0.0051034657891241425
Jan 25, 2011	0.32112332112332115	4.2234177457940953e-10	0.0009273453486714146	0.032724864089108824	0.018858291496792988	0.09266880250690408	0.024917074383354852	0.1343933635105119	0.005055159114807931	0.009581147700996683
Jan 26, 2011	0.32112332112332115	4.2234177457940953e-10	0.0005734191417514193	0.043847481100043204	0.019465807499512034	0.054702801739817106	0.011889604745112378	0.1913771479137333	0.009605446633648792	0.010955498481492831
Jan 27, 2011	0.32112332112332115	4.2234177457940953e-10	0.00044612667238096235	0.044977908558483694	0.014581570925635447	0.03985824220111158	0.012906393669200922	0.26256995244160486	0.011002082510444664	0.013105592491911176
Jan 28, 2011	0.32112332112332115	3.2178420920335837e-10	0.0006397875411178284	0.047346630271308025	0.007733303748996092	0.043989834188639707	0.01486825356222051	0.2817254617335728	0.013187040292729416	0.011316146008222183
Jan 31, 2011	0.32112332112332115	1.8100361767688583e-10	0.000891025404308283	0.02936413808625888	0.004909262550435179	0.03730760731956059	0.009231886854748524	0.2895469246388727	0.011368577936398642	0.012488289276359693
Feb 01, 2011	0.3821733821733822	3.217842092033556e-10	0.000859313362604551	0.027472249235751582	0.008194886549915506	0.025796258687730843	0.003794890524549139	0.2056923302197828	0.012559727506259196	0.011676709952224803
Feb 09, 2011	0.36996336996337	4.525090441922238e-09	0.0033354179952574314	0.017087454749216063	0.011305896040000258	0.017532924188325326	0.009267953509797634	0.04083837882199972	0.011199384432371028	0.01123940810951955
Feb 10, 2011	0.36996336996337	5.007766755727272e-09	0.0037264087755009487	0.022083403380995202	0.012002753337716929	0.017305933488922547	0.01194394701807456	0.05818340113675751	0.009790672189110944	0.011874598028654542
Feb 11, 2011	0.36996336996337	3.2982881443344084e-09	0.00405513545695245	0.01565724845119836	0.013277773797453235	0.021000402803334182	0.013612566314523015	0.07311215946898146	0.009941221797562384	0.01327923262221084
Feb 14, 2011	0.36996336996337	2.03126282059615e-09	0.0025435435679205627	0.016101527633313822	0.01589931894090583	0.02595280399765616	0.009173460258066802	0.07166822647053651	0.010548380005085654	0.015730905052130394
Feb 15, 2011	0.347985347985348	1.6089210460167333e-09	0.0014816987484660069	0.014113475722993627	0.023454823566797227	0.03424488864532136	0.0034180943566601927	0.08827536591703504	0.01232876586007068	0.01816527287245814
Feb 16, 2011	0.347985347985348	1.3876944021894215e-09	0.001408878778574618	0.015363985219144964	0.022746268742281615	0.027200349698354036	0.0029680572654627	0.09199104226722711	0.0143680822381087	0.01965310511547719
Feb 17, 2011	0.347985347985348	1.126244732211688e-09	0.0012626123834717756	0.009208380235364974	0.023824427072613136	0.013989129734731248	0.003604934859527319	0.09554214336164296	0.015336302871752637	0.01916135211121174
Feb 18, 2011	0.347985347985348	8.24572036083534e-10	0.0011497338429077766	0.013761949563110411	0.025201357965612108	0.011772658880156342	0.008803863576032163	0.0686396597714257	0.015003879726161368	0.01776099516222057
Feb 22, 2011	0.347985347985348	1.6290325590919465e-09	0.0010291743116349486	0.015613344217331402	0.02059345866291113	0.01808625164920861	0.014173226274775625	0.047046399398732404	0.012851186257795567	0.022659002667919773
Feb 23, 2011	0.3137973137973138	1.3072483498885874e-09	0.0011912368361747688	0.01956261834942511	0.0171680842538224	0.019564551157716614	0.02276117450160984	0.03254977048569582	0.018149280246181124	0.05357433397738808
Feb 24, 2011	0.3137973137973138	1.2871368368133789e-09	0.001976081106406829	0.034505890182083346	0.00990430766858548	0.02337627893024006	0.026554403606694327	0.042302048118100496	0.05431198237410062	0.07710932840100328
Feb 25, 2011	0.3137973137973138	8.245720360835469e-10	0.002700749172469894	0.04544717844459451	0.0067607906945351326	0.03589704376245811	0.028028429107828635	0.042284221784786746	0.07822859670479104	0.09677009029129256
Feb 28, 2011	0.3137973137973138	5.832338791810281e-10	0.002737781580515613	0.044626431113424535	0.004026715653744491	0.03646542365698111	0.02828428775866273	0.06035248390828723	0.09820815782615522	0.10218633160023789
Mar 01, 2011	0.3137973137973138	5.832338791810281e-10	0.002720107453853469	0.037130145496860244	0.00407498645246119	0.03599940031125599	0.022412207115563205	0.06286599690559468	0.10371222348159546	0.1059997457592628
Mar 02, 2011	0.3137973137973138	5.832338791810281e-10	0.003199723803593739	0.03881262150371493	0.004384805682524885	0.02542897930672487	0.013642402645295518	0.07526787249052234	0.10758747214675228	0.10439050662014082
Mar 03, 2011	0.3137973137973138	5.832338791810281e-10	0.003475584936221971	0.04239111494229186	0.004101304658368879	0.024519059692739473	0.008458772836214285	0.10558282560090086	0.10595213919686994	0.08704611165020287
Mar 04, 2011	0.3137973137973138	3.2178420920329534e-10	0.0032211595291219254	0.029328710231528037	0.0034970600046480495	0.025983360437953355	0.016061429889533456	0.19790429168948973	0.08832650488276345	0.07059251750413417
Mar 07, 2011	0.3137973137973138	1.8100361767682563e-10	0.0024200685381141054	0.022838982458237504	0.004859679825648805	0.02989037011546311	0.015419291132735368	0.1963661337863863	0.07160611572684394	0.03658053272616023
Mar 08, 2011	0.3137973137973138	1.8100361767682563e-10	0.00124996416011197	0.01624834192993029	0.010127417576421447	0.026863175184638616	0.020104494998635616	0.19643743911965067	0.03704262665544218	0.029604524297200552
Mar 09, 2011	0.3137973137973138	0.0	0.0013208864710815345	0.011772813747990789	0.01301598955567088	0.015693516796605814	0.022795995091811634	0.1587754900647727	0.02995350225795911	0.029746997025612214
Mar 10, 2011	0.3137973137973138	0.0	0.0011871340338108223	0.011220935701457067	0.014038090730952591	0.010593902801211972	0.04687391401949949	0.08768200367964542	0.030098285181495342	0.023932182527549414
Mar 11, 2011	0.3137973137973138	0.0	0.0018397099456957569	0.011950720280127254	0.011959676150100216	0.01307093128222364	0.05043267525380971	0.05508289244969772	0.024189183473141727	0.018641061575865675
Mar 14, 2011	0.3137973137973138	0.0	0.002027090539273105	0.00920710147127549	0.009149417883913363	0.009337927737675082	0.044218411355548035	0.06447275435927804	0.018812267001409706	0.00978025369716664
Mar 15, 2011	0.347985347985348	0.0	0.0021640062901405813	0.006093457048657059	0.007957770618481885	0.011126156854982083	0.037845412639548826	0.0770530524410352	0.009807781133312477	0.016041331300310855
Mar 16, 2011	0.347985347985348	0.0	0.003624516554771054	0.017707594440923735	0.00921562683614905	0.010627620252580381	0.02672940649340558	0.0949557843266122	0.016170382102474852	0.02173891206842686
Mar 17, 2011	0.347985347985348	0.0	0.008160197344281545	0.02132028568496578	0.008611192118617153	0.010640715869853613	0.02351594367639712	0.12834196000511874	0.021960349136087635	0.021870116054176648
Mar 18, 2011	0.347985347985348	1.8100361767682775e-10	0.007875241927828583	0.023524144259405598	0.008984858647915983	0.015276865433243258	0.023428442233038648	0.09160188704447586	0.022093680594313034	0.020223103492632906
Mar 21, 2011	0.347985347985348	9.050180883843963e-10	0.007232929255149091	0.021808956249175393	0.010066799414887636	0.0253896924548923	0.02180135843185395	0.07563410814193477	0.02041996172600865	0.01597768902387452
Mar 22, 2011	0.35775335775335776	8.84906575309188e-10	0.006759165136368388	0.018954352895734366	0.008768801136839897	0.042444099777362757	0.021741824221973242	0.04794089933826787	0.016105707866600715	0.014078952154403662
Mar 23, 2011	0.35775335775335776	8.245720360835577e-10	0.0050543592521578775	0.01913337986879063	0.005925678843431073	0.05229877756195923	0.021249836280557367	0.03549222962838858	0.01417618298101032	0.017068846599718187
Mar 24, 2011	0.35775335775335776	7.240144707075083e-10	0.0033960674118896457	0.022943707148122425	0.0024323380979221682	0.05144485300114307	0.015946515019287396	0.022509724901221752	0.01721455856126152	0.021443984445919023
Mar 25, 2011	0.35775335775335776	7.240144707075083e-10	0.004146516734392302	0.026538325192979887	0.0020332658231814764	0.03325368588962097	0.014973269139401313	0.02291320485613968	0.021660639262525566	0.024734755812847255
Mar 28, 2011	0.35775335775335776	7.240144707075083e-10	0.004829518872205844	0.02715120637611494	0.0038459166310112008	0.024622018338871905	0.016460447547367082	0.027569061124955805	0.0250047704833228	0.025157006794492943
Mar 29, 2011	0.35775335775335776	7.240144707075083e-10	0.005466522331886	0.02669757394806047	0.005786724985998628	0.022694704734662327	0.020191719538679438	0.041326056369139295	0.025433868264142363	0.016676903311912798
Mar 30, 2011	0.35775335775335776	7.240144707075083e-10	0.006477547732218651	0.018176620752920106	0.005164338937207971	0.021837318114107992	0.022674988348925833	0.04959874833646063	0.016816259913502045	0.007583559331334074
Mar 31, 2011	0.35775335775335776	4.2234177457935494e-10	0.004825092031022277	0.010111930586254692	0.005303740532109259	0.013441672722949688	0.011948031341763756	0.04956038988709696	0.0075754673709048665	0.007406363950038257
Apr 01, 2011	0.35775335775335776	4.2234177457935494e-10	0.0038173883661413435	0.007140923164210365	0.004109328951654653	0.01298106825333992	0.010821381032697322	0.04718503097297496	0.007395398766708338	0.00646506423355864
Apr 06, 2011	0.3235653235653236	3.217842092033108e-10	0.002328103532089649	0.011585115536512584	0.0033620842497031414	0.004852904608097319	0.014045643078471014	0.06820482456950222	0.007177068617620755	0.007151935143872878
Apr 07, 2011	0.3235653235653236	4.2234177457936197e-10	0.0015376626329551113	0.01923884745972184	0.003505855265491899	0.007390142823697798	0.01425498197460524	0.09434141248197782	0.0077173351002260745	0.011315608690696866
Apr 08, 2011	0.3235653235653236	4.2234177457936197e-10	0.0012138220033580376	0.026480707736550632	0.0035528709492799668	0.008143968700758017	0.011274048705254674	0.0950820011329748	0.011795634171220362	0.022075332544710856
Apr 11, 2011	0.3235653235653236	5.027878268802041e-10	0.0008852213935194113	0.04041542441820817	0.005461093165874528	0.015985534009355158	0.01407056437562475	0.09204754537730307	0.02255898017301964	0.02331847038416538
Apr 12, 2011	0.3089133089133089	5.027878268802041e-10	0.00029010698442837426	0.041806719751674846	0.0059875280703543966	0.0213166544342437	0.01784994831561824	0.06777142184082112	0.023717437705356267	0.02244994137195158
Apr 13, 2011	0.3089133089133089	8.849065753091946e-10	0.0005293376362630468	0.030863970044486527	0.006803201379587156	0.024983427270741886	0.015344527241227668	0.03340527532110401	0.022814197691161435	0.018356617615407713
Apr 14, 2011	0.3089133089133089	1.2268022975877652e-09	0.0008755075165469246	0.022777492173413367	0.00911558509677578	0.023610645322100162	0.012101435770929305	0.03745392211141533	0.0185785418360451	0.015169393306876137
Apr 15, 2011	0.3089133089133089	2.0111513075209553e-09	0.0011540918774008047	0.024439252201957064	0.009319453756697484	0.027819757342913105	0.00918931297206857	0.032872395285970656	0.015259066909299929	0.010250779673867786
Apr 18, 2011	0.3089133089133089	3.3988457097104407e-09	0.0011346193806107893	0.02301814339706003	0.008770091365828755	0.026495143181943258	0.010548908183745714	0.0175162824452876	0.010129893409875062	0.009805880758295457
Apr 19, 2011	0.29426129426129427	4.846874651125562e-09	0.0016068517366918487	0.02106386303750815	0.00430633032783968	0.020453246840224648	0.030521389533610947	0.022430143056098206	0.009668073256524072	0.009709530769715695
Apr 20, 2011	0.29426129426129427	4.746317085749504e-09	0.0015029609035689092	0.025666135009148633	0.002476456672551501	0.012712532837063348	0.043242881023400556	0.029505128253878195	0.00973591143367454	0.011563097145423584
Apr 21, 2011	0.29426129426129427	3.13739603973269e-09	0.0012540810382534306	0.03071946970195144	0.0022921146187523983	0.01659064184197083	0.04951141796880801	0.04195236549054497	0.011619533385998406	0.01406932820040987
Apr 26, 2011	0.33333333333333337	1.1041220678290192e-08	0.0017717440103522755	0.043187699721460186	0.004691354334454148	0.035580792131490124	0.05897043475717681	0.08218846890876673	0.014148198936644332	0.012946024110732321
Apr 27, 2011	0.33333333333333337	1.2650141724306973e-08	0.0029441883337214163	0.043629932881026665	0.008935056068188917	0.042528543930106334	0.05857716284284502	0.08042541271125822	0.01300632858637902	0.016287924225821537
Apr 28, 2011	0.33333333333333337	1.4902631188730474e-08	0.004442392974847929	0.036077479074005214	0.012366360028263345	0.05131916518016957	0.0420978858706018	0.07510807214553054	0.01640414063635184	0.01515730963262688
Apr 29, 2011	0.33333333333333337	2.2142775895806083e-08	0.005791400240833042	0.029061558144397877	0.018506561604809017	0.06991780167052276	0.03706454532855624	0.057352566673490875	0.015259203416834002	0.01518581134254316
May 03, 2011	0.3528693528693529	9.742016933631718e-08	0.006909617031337246	0.06282878547158778	0.018281145300103097	0.05917412715470719	0.01511829724369867	0.031122868002198247	0.014572804102861615	0.012691619185346292
May 04, 2011	0.3528693528693529	1.059675623932814e-07	0.004511987982567193	0.060267360099261785	0.013596244775267042	0.0361588055835387	0.006146630266443017	0.021269362262760824	0.01211308395713807	0.013112123885016461
May 05, 2011	0.3528693528693529	9.872741768620565e-08	0.002225932681256858	0.05176555182940352	0.01733612466591831	0.02885717106987125	0.006155560397925033	0.019023403428862568	0.012529704949395197	0.0449270531003729
May 06, 2011	0.3528693528693529	7.650419573809842e-08	0.0019274761159313932	0.06548033326572525	0.01744009236832014	0.03248074342180291	0.007775444713263884	0.015036512150397679	0.04467398931101778	0.09182334211535426
May 09, 2011	0.3528693528693529	1.5304861450233837e-08	0.0018091878713068512	0.07228774257589816	0.013145620457876064	0.055417039716321205	0.009436864523868358	0.014678871338280126	0.09205117057096357	0.10155762531264843
May 10, 2011	0.3137973137973138	1.2951814420434208e-08	0.0013986631861518106	0.07421133259721245	0.0074386661258520285	0.07285904720521244	0.023388014350981243	0.014872255222001595	0.1017165106432633	0.10096264465540744
May 11, 2011	0.3137973137973138	1.1240324657734799e-07	0.0014107731636287292	0.07083247250165231	0.004670848043447691	0.08575913336534596	0.02968064188364205	0.017029241553024824	0.10092658704938094	0.11463677879693798
May 12, 2011	0.3137973137973138	1.5614578751592988e-07	0.0015522887712116152	0.07501220428076225	0.0033472088674102694	0.11995148901703218	0.025141366057774124	0.015933081217893136	0.11447420137456149	0.11127363971389143
May 13, 2011	0.3137973137973138	2.378186421143581e-07	0.0013707398960616447	0.07454653929152519	0.0035294002117267497	0.1318224402886957	0.02914711844696499	0.016765825645573173	0.11071350679802079	0.09432922092884548
May 16, 2011	0.3137973137973138	5.272434267797062e-07	0.0011645533242647247	0.05757580525706249	0.0035832027172892846	0.14064030644366277	0.033425274459269405	0.018280904813598564	0.09316573941452545	0.06435292066183734
May 17, 2011	0.33333333333333337	5.353885895751661e-07	0.001200787352746974	0.031051132392924393	0.003363369627579469	0.11795689103442135	0.031076511427855346	0.021878163378199797	0.06526534382903905	0.03989686548207179
May 18, 2011	0.33333333333333337	4.3257853473469203e-07	0.0011889265590686205	0.01760470873560161	0.001048341185184314	0.0854352049932575	0.025432945234538838	0.02689739035199137	0.04041273374311377	0.013971808053647422
May 19, 2011	0.33333333333333337	3.0708269314538097e-07	0.0011144999159680956	0.013639431784283554	0.001070594320838834	0.03159204773926603	0.011637138159719973	0.03207100610537838	0.014067301538784268	0.01419428139221268
May 20, 2011	0.33333333333333337	1.3331922017556564e-07	0.0010606364851723457	0.010924201538302359	0.0010812603356294237	0.017691275790255475	0.004534014662788734	0.060567673217709866	0.014293382282274381	0.012668290649208717
May 23, 2011	0.33333333333333337	1.090245123807118e-07	0.0011736016999701721	0.011841599077512381	0.0011138985669636842	0.016101738797093333	0.002651626017376644	0.05161758058444721	0.0127426476011559	0.010321451854661778
May 24, 2011	0.18192918192918195	7.765055198338415e-08	0.00197800917344624	0.014783389784702462	0.005929847714135365	0.019950345032053375	0.0078352558264589	0.05077337637107117	0.010357754818297994	0.002951559824589298
May 25, 2011	0.18192918192918195	8.10292861800194e-08	0.001847802944206229	0.017932656921347503	0.009315271143394189	0.011825793970885326	0.007586042854869108	0.046529435732765995	0.0028683599975705947	0.004746089929139999
May 26, 2011	0.18192918192918195	1.2270034127185475e-07	0.0019644776164561215	0.025345652369971425	0.01376222987859896	0.013252764680656462	0.0073617511804385674	0.040067389906360655	0.004691988405669428	0.005184648497847967
May 27, 2011	0.18192918192918195	1.6549764109590185e-07	0.0013984669761065726	0.02956776604474395	0.018540695951529632	0.011372264145090395	0.012479685681177046	0.03201498048642358	0.005137658201056485	0.005741918419712654
May 31, 2011	0.18192918192918195	1.6177701117698792e-07	0.001264967070486831	0.03781751164376298	0.02608240083229697	0.02111179081228499	0.018778958893080892	0.023523756772312797	0.005703964254052968	0.007633685086769243
Jun 01, 2011	0.17216117216117216	1.0007488906224315e-07	0.0017221929833757972	0.039784677073894006	0.02381521142658432	0.03076702385105453	0.01749779654162998	0.01684461167232912	0.007626405915405112	0.0050588117172126945
Jun 02, 2011	0.17216117216117216	8.666050984107779e-08	0.002137361176802499	0.031123961052714127	0.017361781286815394	0.0376521575256984	0.015445389268932132	0.0276422764226631	0.005009780977170268	0.005092841827502055
Jun 03, 2011	0.17216117216117216	1.30423162292735e-07	0.0022013949022824933	0.024093145566096208	0.012033577905351622	0.05098244223947385	0.008367948553239687	0.02457821622058825	0.005044362885658202	0.004206554470892553
Jun 07, 2011	0.18681318681318682	3.4582953423608265e-06	0.00419953230769416	0.010640011441961599	0.0031793566517793674	0.07522002142280845	0.005811577271325371	0.03222380324811535	0.004567651277152197	0.004431750218281003
Jun 08, 2011	0.18681318681318682	5.365832134518352e-06	0.005905054447354231	0.007659638595272436	0.0021613720017382558	0.07855925330314224	0.00463889178834136	0.03284374582185713	0.0047671342861140935	0.002353644816611498
Jun 09, 2011	0.18681318681318682	8.862017567512882e-06	0.007805967555585155	0.005785128757728039	0.0015619110536540986	0.054415149732759155	0.0035487927151097026	0.03209249320361515	0.002878500990560471	0.002529670039729344
Jun 10, 2011	0.18681318681318682	1.0386007693813074e-05	0.008244799479560378	0.004658172230397359	0.00189236176657296	0.03357535639664679	0.003912020621202433	0.030371615384029348	0.0032291615426281116	0.0029471866569082406
Jun 13, 2011	0.18681318681318682	5.522400263808869e-06	0.009430893478071432	0.002864005314026489	0.0020883393127782246	0.030913333506109142	0.005041786092412734	0.03590685104179181	0.0035044244336896483	0.005809862221493501
Jun 14, 2011	0.18681318681318682	4.6341752888422165e-06	0.008780030297880237	0.009076789320833728	0.0023213488863688897	0.02441745576558639	0.0063241945087222536	0.05058301659749835	0.006198424875415842	0.00596573206700824
Jun 15, 2011	0.18681318681318682	4.597813673202236e-06	0.0037179993956894097	0.010876083472283237	0.002132829189995383	0.021921009645169933	0.006257737716298169	0.05083131195437682	0.006267261074311206	0.010598492773585962
Jun 16, 2011	0.18681318681318682	4.212637974785814e-06	0.003237917749955032	0.011084777772302856	0.0020833835987611226	0.04662626794192692	0.007548660909137059	0.027481202768088665	0.010395931425168327	0.015243531185744482
Jun 17, 2011	0.18681318681318682	4.4440209327161065e-06	0.0019529328341502748	0.011274509827625552	0.003525062688542224	0.0754817832439377	0.013556908750881917	0.06959145863963022	0.014724275895534326	0.022900511972567955
Jun 20, 2011	0.18681318681318682	1.2460289040877243e-06	0.0012207484140316393	0.010753127260039581	0.00655212081846201	0.07142018507286797	0.013974686607423724	0.1183814962659166	0.021962909410713268	0.026985128200013836
Jun 21, 2011	0.18192918192918195	5.152770764999659e-07	0.001071538720273138	0.009393983709489713	0.01044478563787454	0.06748608101479137	0.015031418832793275	0.16527812263232677	0.027291632656116227	0.029857326225285103
Jun 22, 2011	0.18192918192918195	3.1406138818248875e-07	0.0015799860535215683	0.010178231459827167	0.00998286105303358	0.046421103271314546	0.009467323887084218	0.20628887573123358	0.030210403369010704	0.0249711904519208
Jun 23, 2011	0.18192918192918195	3.0883239478293425e-07	0.0017258811699434264	0.01446805873801427	0.007579740669046616	0.0347908404136735	0.00801212781047251	0.20856762228533493	0.025245038909791327	0.020102362273245487
Jun 24, 2011	0.18192918192918195	2.2140764744499602e-07	0.00156313300153283	0.01561480566202622	0.007184261478188377	0.03118728779849312	0.012701277548425313	0.20327065467195865	0.020297262687888555	0.017920593394380777
Jun 27, 2011	0.18192918192918195	6.926405103103147e-08	0.0016392653291901194	0.02669251978522874	0.00981975930961961	0.036779116374155	0.022906756412532408	0.16797451470976998	0.018080116429202722	0.018238121189256575
Jun 28, 2011	0.18681318681318682	2.6567308772360373e-08	0.0015728324512960567	0.03728117362564085	0.013430861442089638	0.032566843342274616	0.02420930954404622	0.09501435656472611	0.018402792936901363	0.0075837593328542076
Jun 29, 2011	0.18681318681318682	2.52600604224717e-08	0.002005145625741423	0.0457781956641785	0.0156760186502802	0.02169943782188224	0.017163851159708345	0.09945056694092547	0.007575670615448397	0.007542206777132466
Jun 30, 2011	0.18681318681318682	2.646675120698431e-08	0.002764024766601477	0.04825813331700001	0.016523247343467676	0.022671975559838922	0.017549785136546286	0.16864427551857705	0.007533444285084186	0.008135253091261863
Jul 01, 2011	0.18681318681318682	4.617603402069035e-08	0.004305268732311081	0.05240132897915938	0.018841886818850472	0.024308927718991014	0.023780109426307174	0.22277505077308515	0.008136106844504143	0.009038039081167099
Jul 05, 2011	0.18681318681318682	2.0853627907686113e-07	0.007646026182235351	0.06266567606681486	0.01694444302988026	0.03512997174375039	0.033529597778226776	0.20501508871772522	0.009053531508180673	0.012517447707701896
Jul 06, 2011	0.13797313797313798	3.3065338646953674e-07	0.009715291060930187	0.05324890599887616	0.015110857611306943	0.03403039146580998	0.03532206207639099	0.15180348377474928	0.012589358741528604	0.014868137277886809
Jul 07, 2011	0.13797313797313798	3.2347357630168643e-07	0.011895582340961969	0.04228662164782445	0.009501568792393124	0.03471618034278417	0.03587358422768604	0.13319963583338137	0.014978164740346987	0.020514305713589753
Jul 08, 2011	0.13797313797313798	2.880773132893167e-07	0.014537584046909921	0.02447452173352591	0.005529791700844921	0.029855598993711735	0.029325721076621843	0.0948801815738507	0.020715885790636594	0.017573280297709524
Jul 11, 2011	0.13797313797313798	1.1254402716888262e-07	0.014082304605000286	0.03547029752511549	0.005164132133743971	0.021026895086519254	0.029325721076621843	0.04044747279884497	0.01772717165107483	0.013131840453295249
Jul 12, 2011	0.16239316239316243	1.009597956375617e-07	0.008930017026329779	0.049499618392262794	0.005065628269172611	0.03652488076985179	0.0844981501471329	0.02607690152853068	0.013213713864773756	0.0068614642717696114
Jul 13, 2011	0.16239316239316243	8.575549175270293e-08	0.005379391384271337	0.06637780644249032	0.005232822727518212	0.048615748097102104	0.12499961925758969	0.03491366961429775	0.006841663540792406	0.004738916740101303
Jul 14, 2011	0.16239316239316243	6.373338493534787e-08	0.0037424485028149483	0.10062548370757524	0.0029836543296166535	0.04841223919418929	0.13912757184288124	0.029649808048506712	0.0046846989033785605	0.004061681724174564
Jul 15, 2011	0.16239316239316243	6.266747474236171e-08	0.0036279374495401823	0.12993978653051164	0.002550062749356604	0.04093343753649196	0.1379878378528094	0.025594317219515567	0.003996482522460003	0.0037683063523117504
Jul 18, 2011	0.16239316239316243	3.748786037219861e-08	0.0038077226723465876	0.13736727463886017	0.0018469620870339822	0.03193990948085982	0.13311925477531594	0.025613416862352186	0.00369835006928528	0.0029966915120851504
Jul 19, 2011	0.18681318681318682	4.070570246423214e-08	0.00440267730934362	0.10605694285340556	0.001914118261589872	0.019584871943096556	0.12105734695033932	0.06080387213417387	0.0029142234953261357	0.003133077626910627
Jul 20, 2011	0.18681318681318682	3.638172715306196e-08	0.004100728490050884	0.09148999302533709	0.0017663084712196317	0.013944574531089465	0.08712651628752156	0.11112044871419438	0.0030528211108441228	0.003550725588375028
Jul 21, 2011	0.18681318681318682	1.4661293031835037e-08	0.0036665458452311136	0.07744453537320517	0.0016970908210141543	0.017555803887430572	0.06532536553278757	0.24950770670580505	0.0034772412335155947	0.004066204146726456
Jul 22, 2011	0.18681318681318682	1.1282558835199722e-08	0.0027642806091104305	0.05137465191416071	0.0023318267844392366	0.039204213959080754	0.03697012130270039	0.35764351789947324	0.0040010782760882884	0.005831104174546344
Jul 25, 2011	0.18681318681318682	8.768619700798433e-09	0.002864481054592566	0.03381540628657076	0.002685389997088402	0.05304101306509099	0.03387988045497876	0.5969523336579593	0.005794596155796769	0.004766006498950858
Jul 26, 2011	0.18681318681318682	1.1845681201305546e-08	0.0032158182248290057	0.01994551685509026	0.008950835205526812	0.05237283553548677	0.031053251550538525	0.623056611341312	0.004712227922636202	0.005519110750238636
Jul 27, 2011	0.18681318681318682	1.2489249619712285e-08	0.0030676973969429797	0.01187813519447715	0.012377509386332902	0.06364409785064078	0.029389408836044652	0.7752680316544343	0.005477543758478514	0.0056264100760588295
Jul 28, 2011	0.18681318681318682	6.435684184074098e-09	0.0037296236571204653	0.012291870182822507	0.013636416719807297	0.0628685964691301	0.035603118927701266	0.8750572989284869	0.005586582942741489	0.004068114609059109
Jul 29, 2011	0.18681318681318682	6.435684184074098e-09	0.004319015846603025	0.011673776513669602	0.014224159866112389	0.056186369600054145	0.04124550828198645	1.0	0.004003019716565433	0.005536412374733062
Aug 01, 2011	0.18681318681318682	1.077977100831945e-08	0.005941943045717182	0.015110668141653277	0.012965625503212097	0.05216872453523677	0.06086777618094185	0.7293345047781289	0.005495125928793899	0.007106048226731877
Aug 02, 2011	0.33333333333333337	1.777857755849257e-08	0.0076042035522969256	0.01609654654273379	0.010137267561496285	0.03064615280888143	0.09702352487346316	0.5999509775834451	0.007090213424298558	0.011658862054908917
Aug 03, 2011	0.33333333333333337	6.154123001014979e-08	0.01446830125879535	0.026432614027964024	0.008844296594525024	0.016164959018429518	0.15127116614189795	0.4161527271107524	0.011716851123378952	0.019702263699360206
Aug 04, 2011	0.33333333333333337	3.668541100049137e-07	0.01832600938360406	0.04855207855658654	0.006051901861160426	0.009380074551878061	0.18340960173238371	0.34216962392813177	0.01989067651609529	0.044993501368352215
Aug 05, 2011	0.33333333333333337	4.219395443179137e-07	0.03247688978799736	0.04561077499762353	0.004239607005149804	0.023884599614483	0.1902117313403013	0.23706556270742996	0.04559201157433401	0.057553182233977596
Aug 08, 2011	0.33333333333333337	1.150780778163525e-06	0.038877942292775455	0.04094237265430443	0.003930587497096405	0.026208695369636298	0.17000644353948083	0.28071636393745575	0.05835534765051794	0.09168329030092143
Aug 09, 2011	0.33333333333333337	1.1656834093522551e-06	0.06907954891074777	0.10009400499302458	0.019833901791940046	0.029757908699348443	0.16053025874640797	0.15629874388030646	0.09303887537988192	0.11707929593314327
Aug 10, 2011	0.33333333333333337	9.55216425020181e-07	0.066011029717752	0.19281999049755233	0.03163703339024937	0.01887861175637197	0.11085789073307968	0.14875390746875483	0.11884667721375182	0.11410364040239653
Aug 11, 2011	0.33333333333333337	7.104190878687232e-07	0.07761066070430662	0.3395138275317775	0.03414752948072574	0.017611949464944404	0.11337916452149986	0.13696608540103214	0.11582277143205144	0.09248269938297936
Aug 12, 2011	0.33333333333333337	4.584620520624907e-07	0.06699756073171761	0.3529696409711582	0.03193968765123116	0.01703032342880893	0.07257739378028215	0.14048185215618703	0.09385124687927121	0.07306246768539011
Aug 15, 2011	0.33333333333333337	3.1373960397327865e-07	0.05298877368914923	0.3389737141149063	0.02802252248947465	0.010714171746033842	0.0441394246887945	0.1122606973917857	0.07411611614740056	0.052708201998377606
Aug 16, 2011	0.23565323565323568	3.757031757580011e-07	0.03671990612977456	0.2905814445337005	0.02246968338004693	0.017225854541887554	0.029080315525488867	0.10345894531788559	0.05343180606605966	0.03392666173916658
Aug 17, 2011	0.23565323565323568	2.4296718946161467e-07	0.02805511187091173	0.2785865764454034	0.018681124672499397	0.0211244348565579	0.02273099204179441	0.08858414347668218	0.03434572315349412	0.022199751404073657
Aug 18, 2011	0.23565323565323568	1.8021926866695938e-07	0.016178810514766846	0.27307678386483913	0.014199439861539967	0.02803606081442227	0.01906472310057437	0.08463003991842048	0.022428660981022037	0.022972369237024403
Aug 19, 2011	0.23565323565323568	6.92037164917998e-08	0.016650965574300163	0.24912074616677748	0.008298382531756708	0.020962621194851823	0.06111193566732279	0.08984471990390237	0.02321380681123118	0.022409690318681952
Aug 22, 2011	0.23565323565323568	7.129531385162164e-08	0.017854559481673832	0.18632031272176908	0.007673274492211327	0.02157540576863774	0.07318111220397829	0.07301666125526458	0.022642004054885367	0.01979175691921985
Aug 23, 2011	0.2991452991452992	3.075050349199814e-08	0.01720085597240849	0.26799369659414607	0.008383979840139796	0.0181940270740941	0.0830084103836996	0.1082569347621505	0.019981620868410377	0.011166365761385808
Aug 24, 2011	0.2991452991452992	1.3695940404219938e-08	0.01699143585610012	0.27849669759772366	0.0072348393582433905	0.01715360286038949	0.07524009593010118	0.15599951614254687	0.011216369003031912	0.009650536289910356
Aug 25, 2011	0.2991452991452992	1.279092231583549e-08	0.013830697405260724	0.29993589616484717	0.007523401126259263	0.013540567212012402	0.07593456941093406	0.20507795837568044	0.00967596035844792	0.009581831288294576
Aug 26, 2011	0.2991452991452992	4.714138664829437e-08	0.01385198969103547	0.2878923741474757	0.008650613729423768	0.008759914285608215	0.07092400416545938	0.17982966301881342	0.009606141305311231	0.009580873072031168
Aug 29, 2011	0.2991452991452992	2.828483198897565e-07	0.013761361347450436	0.24148917948786353	0.009327735205292467	0.0042562261383167245	0.05816741518217619	0.18404288506490274	0.00960516755157223	0.008709932101123108
Aug 30, 2011	0.30402930402930406	2.6506974233127077e-07	0.014619322714098304	0.2135337766413665	0.0075029675420892426	0.004967905201164709	0.03754919533259353	0.21166176442519968	0.008720104273838703	0.012080927960509677
Aug 31, 2011	0.30402930402930406	2.4101637269331933e-07	0.01728599302421478	0.20690311688629429	0.006527579547370169	0.004946229696712616	0.017524863839477232	0.15985716650452736	0.01214576082714579	0.014104385184191036
Sep 01, 2011	0.30402930402930406	2.2044229481737945e-07	0.0207123627360223	0.2024285995369247	0.005700548581397136	0.0036931145955679525	0.010772853729187168	0.12793529677683213	0.014202028407344478	0.013425917323041003
Sep 02, 2011	0.30402930402930406	1.9274874131281518e-07	0.020418780995223002	0.2033719742552864	0.005729416636771582	0.006135221430516943	0.007573582206393706	0.04720237981572448	0.013512559190618773	0.008396628219060011
Sep 06, 2011	0.30402930402930406	3.612027748307865e-08	0.014682945800510614	0.22917153916372326	0.00915530683176876	0.026645215945410947	0.08845530600696198	0.0356910250780584	0.008401720169694087	0.006581689003628135
Sep 07, 2011	0.15262515262515264	8.022482565701425e-08	0.008622462662865907	0.20150863229082297	0.013944094171739996	0.06410289602821641	0.15035046266360716	0.038125592884974656	0.006557351717004969	0.007582890669509787
Sep 08, 2011	0.15262515262515264	8.519236938659123e-08	0.007618512846850035	0.17948294379570653	0.014655346565328888	0.07500326637829313	0.16109264935236933	0.042788293192480197	0.00757478786672886	0.007015062458163486
Sep 09, 2011	0.15262515262515264	1.0982897290372347e-07	0.007359186350304126	0.1445351371002134	0.012464699294014791	0.11067617940352945	0.17207851094668866	0.06166271940738192	0.006997752321599157	0.005427145869725104
Sep 13, 2011	0.11355311355311357	2.8399467613504285e-07	0.009052513354959945	0.08444793659345828	0.008878511536113907	0.21005957151160606	0.13989784760269947	0.17024227896962407	0.005343453925061676	0.004878126757057232
Sep 14, 2011	0.11355311355311357	2.1720434121227015e-07	0.008408103132525132	0.05720193117237378	0.008397878288725758	0.19222198606645483	0.11664523896593142	0.17148884899209935	0.004506571739654234	0.00466859680079154
Sep 15, 2011	0.11355311355311357	1.5131902437788193e-07	0.006876618027086486	0.05824559753176365	0.006807133516138605	0.15603939763790778	0.061843514190667054	0.16942990749430592	0.004199120372192228	0.0048891954981935834
Sep 16, 2011	0.11355311355311357	1.287941297336468e-07	0.005719613555071962	0.09761935289849605	0.004386743966565577	0.11460546668280475	0.04337247176881171	0.16850277899827557	0.004394477820141581	0.004893508963927572
Sep 19, 2011	0.11355311355311357	4.899164585121311e-08	0.006924585741834415	0.10221879941042478	0.0019652592424787164	0.07904318904486782	0.04323838134493073	0.1387087686462731	0.004447852265741961	0.006579871079316062
Sep 20, 2011	0.18681318681318682	4.788551263207653e-08	0.007463201849312257	0.10701800105242314	0.002353062256997025	0.0553374123422911	0.03947395018322891	0.10702246118022898	0.006347724681554075	0.006217360851812704
Sep 21, 2011	0.18681318681318682	5.076145900183157e-08	0.006934353720841291	0.07740726853396303	0.0030503956612046076	0.049329835549286674	0.03042689628206301	0.13736654124593697	0.005953976284910917	0.006342555836508772
Sep 22, 2011	0.18681318681318682	4.708105210906809e-08	0.007535907085897215	0.07859290206511584	0.0036697874989006494	0.026051397437959353	0.03042689628206301	0.13935290410095538	0.006086964957552176	0.02055237466064919
Sep 23, 2011	0.18681318681318682	3.708563011068869e-08	0.01288265435678228	0.1135272756482756	0.003636252556592761	0.047775069677840565	0.03558837382700438	0.13885710920565217	0.021036126397233963	0.03301503687587868
Sep 26, 2011	0.18681318681318682	2.727121172998618e-08	0.01514431028784434	0.35663239887414483	0.004181705219037354	0.07331077073892012	0.03791193865795912	0.1065608864783428	0.03423112659586739	0.04207958362189919
Sep 27, 2011	0.3089133089133089	2.51192798309387e-08	0.01510353130002742	0.7248146924683813	0.006725960233526967	0.0889966107941706	0.033607684509462096	0.1325706209296326	0.04263084465502745	0.03499902812691553
Sep 28, 2011	0.3089133089133089	2.292712490574078e-08	0.015058446992520522	0.7778181244763497	0.007664612537195852	0.08623463974421314	0.04611990632893575	0.15756505020046532	0.035435477960967146	0.032875191033172275
Sep 29, 2011	0.3089133089133089	2.9041024880604648e-08	0.016082020865009056	0.8382794548206728	0.008877185980415155	0.08282616666909996	0.060786851191111796	0.2216967167716247	0.033277202851230814	0.02455321711483304
Sep 30, 2011	0.3089133089133089	3.396834558403112e-08	0.013947374630016532	0.9032725789670397	0.011259049440627637	0.05822642593220623	0.07536608693245435	0.30932826556165044	0.02482028813553099	0.021776145188209063
Oct 10, 2011	0.33333333333333337	3.155496401500588e-08	0.00859472803628232	0.046150924950602086	0.012131879771044468	0.05857263190607246	0.061597900961971916	0.04352124198628001	0.018076597568331996	0.02126392337111426
Oct 11, 2011	0.33333333333333337	3.396834558403108e-08	0.012191134320650193	0.04225416539727415	0.01510059130799172	0.07409093837483195	0.07555832704968489	0.03281636966738839	0.017622576545395213	0.018799570247465657
Oct 12, 2011	0.2991452991452992	3.861410510440459e-08	0.014754589268482334	0.04618073842203624	0.01609720515280224	0.0721258431621677	0.09234275146047387	0.015797314590380244	0.015365943207517949	0.018112415752899222
Oct 13, 2011	0.2991452991452992	3.410912617555749e-08	0.019795365895045828	0.058308293508395184	0.007399994881980237	0.09848205238137102	0.13144842025253972	0.0235398323053001	0.014747912933326064	0.01754608307534728
Oct 14, 2011	0.2991452991452992	2.7773999556866254e-08	0.02334053361287093	0.051267929916548216	0.00711793790685378	0.12417219141167835	0.14320047328283897	0.023198426189594654	0.013319279690676832	0.01823693909068245
Oct 17, 2011	0.2991452991452992	7.421148324753558e-09	0.02723548916663166	0.04896479053365024	0.007019580180293972	0.15964370287472224	0.17162881998458343	0.0784812282345207	0.012427475974289405	0.0163930921920893
Oct 18, 2011	0.347985347985348	3.9901241941217765e-08	0.017313010378046615	0.05327038923565443	0.008500498093743264	0.13870877815796512	0.1436737702513666	0.09608393656387183	0.009145628590779992	0.02122485740152291
Oct 19, 2011	0.347985347985348	7.594107337199422e-08	0.012838343125733542	0.0295591800572733	0.008278438703632774	0.09264471861294189	0.07480515006883967	0.10576124809814681	0.013163636834476458	0.018024474783679564
Oct 20, 2011	0.347985347985348	1.0417763772958912e-07	0.008453703101783722	0.026991385221891973	0.00841159039489804	0.06646236500237344	0.040261393947550926	0.17563792807090015	0.00878763000041205	0.01531345709218653
Oct 21, 2011	0.347985347985348	1.193819416144479e-07	0.006478851360052817	0.054300914771648036	0.010257691822120033	0.04452374401000834	0.03423355519720513	0.23537397100689939	0.005307961966348542	0.003441724757034155
Oct 24, 2011	0.347985347985348	7.521705890128635e-08	0.003240571524120591	0.05396244418422084	0.012888622679536967	0.01641603361160738	0.03001244126506379	0.2501074354911163	0.0033664729538220115	0.010130922043300686
Oct 25, 2011	0.2991452991452992	5.5608333652956425e-08	0.005435782758074668	0.05243483259841303	0.011969779668765827	0.025690139030430638	0.030212850029718255	0.26653949487827694	0.010164135566268186	0.020681068179490773
Oct 26, 2011	0.2991452991452992	3.5496820577746276e-08	0.004583103118742863	0.07330554136449732	0.011167740057159814	0.024591311374177548	0.03280307274027639	0.2729429684666605	0.020885352309727417	0.021224233516170053
Oct 27, 2011	0.2991452991452992	1.972939432678151e-08	0.004845152566068025	0.11339939923891054	0.011479354862265503	0.026707683545000527	0.02738407512469866	0.27600129877588475	0.021437325071706197	0.025223729691432845
Oct 28, 2011	0.2991452991452992	2.149920747740002e-08	0.009561783427559136	0.1882830451030104	0.011290897632233147	0.06704338894119466	0.03490643022050361	0.2941448453249042	0.02550167307277696	0.028497378539710464
Oct 31, 2011	0.2991452991452992	2.1237757807422447e-08	0.013902672384603123	0.2487218691992987	0.014522490765156158	0.09240448177197348	0.030071075539220667	0.1486997918140899	0.028828404133303728	0.028088775423349876
Nov 01, 2011	0.3186813186813187	1.8281365385366597e-08	0.011184865830150723	0.2709335752445145	0.016605581596247764	0.08066237933233522	0.03195990218640307	0.03094142139563165	0.028413175517888863	0.027735951836889674
Nov 02, 2011	0.3186813186813187	1.8281365385366597e-08	0.01175027074966942	0.26345883375824547	0.019249363036024054	0.08420632431027204	0.09634566559079577	0.02066915598699762	0.028054630897386527	0.021542232956437018
Nov 03, 2011	0.3186813186813187	1.8904822290698117e-08	0.009624017284700684	0.25081873784460557	0.02368925020926434	0.08191820387153541	0.13143706721715628	0.018010485704130108	0.02176048087252547	0.011046949925248796
Nov 04, 2011	0.3186813186813187	1.088032857368933e-08	0.007961356441561051	0.18654933328149306	0.021373632935214184	0.07632773001490295	0.14431639358895654	0.01649254158968477	0.011095016839251593	0.004326146427777695
Nov 07, 2011	0.3186813186813187	5.5507776087586844e-09	0.007662723494354444	0.11686862533040389	0.014028578170431353	0.08422980610676133	0.16105000624388352	0.02130565158453106	0.0042652355209231016	0.005261153558951821
Nov 08, 2011	0.28449328449328454	6.435684184067913e-09	0.007801940015166752	0.07951068932287389	0.009128532674729942	0.0899832978197929	0.17470078521441182	0.021773115342959837	0.0052154037916365414	0.008651707776462743
Nov 09, 2011	0.28449328449328454	3.2982881443351115e-09	0.007380700038250325	0.09195235758535943	0.006446821406756838	0.08991962602546295	0.18710736842427467	0.026859191066678636	0.008660935841822115	0.005645201264152226
Nov 10, 2011	0.28449328449328454	2.9966154482069435e-09	0.008385842596045112	0.09962698816746468	0.004949488216024639	0.12142858433082682	0.2134082670585624	0.03208182923668316	0.005605678829927965	0.009118577008854186
Nov 11, 2011	0.28449328449328454	3.70051840583927e-09	0.006987796820443808	0.09861664274673358	0.0027742851295571814	0.08836621487303928	0.15370182332493446	0.05000875400319171	0.009135375358271192	0.013632608451691522
Nov 14, 2011	0.28449328449328454	1.2066907845131928e-09	0.00509780666330524	0.1066391824131446	0.002568718521510503	0.0362641726190321	0.0554118812005377	0.056053631797315415	0.01372260181567892	0.014556122957899544
Nov 15, 2011	0.20146520146520147	1.2247911462803496e-08	0.00507946472332319	0.0901630499725451	0.00238092739532691	0.026823286235396225	0.020781869700764607	0.04533491223737489	0.014661091108525861	0.013788821583407445
Nov 16, 2011	0.20146520146520147	1.8583038081494655e-08	0.0031589173855874108	0.049720260002553064	0.001830138565620456	0.03362713676834238	0.024666269217956737	0.035438909792623624	0.01388134794314306	0.018169893803227796
Nov 17, 2011	0.20146520146520147	1.8904822290698004e-08	0.0032164171944714668	0.02294385329262966	0.0029371999258316584	0.04100282925555056	0.023654464553301228	0.02393376243888189	0.018333459243887965	0.014998003940008291
Nov 18, 2011	0.20146520146520147	2.2142775895806808e-08	0.0052423980039261586	0.05934610191038677	0.004031286036815513	0.04437141338149045	0.017782383910202298	0.041054204786606666	0.015110137190243107	0.011004525721092452
Nov 21, 2011	0.20146520146520147	2.954381270748409e-08	0.006943296796414663	0.08312979874479753	0.007533367697449731	0.043344837406736156	0.03232672983552012	0.06268184451640513	0.011051904726674432	0.009361289307752093
Nov 22, 2011	0.23565323565323568	2.149920747740002e-08	0.010557717634093565	0.16628015514488384	0.010455421854884187	0.042013600174957914	0.03634625816397016	0.0664432008457073	0.009382023236812087	0.008702827569335018
Nov 23, 2011	0.23565323565323568	1.3756274943444122e-08	0.011080467362723249	0.17581690982088516	0.012656799507901197	0.022592348185768656	0.03845210777390726	0.07020965041309793	0.008712884542076074	0.008075536217903967
Nov 25, 2011	0.23565323565323568	4.203306232719307e-09	0.01864592344475122	0.17929514815454858	0.015346049692396883	0.05838598172885307	0.07765469272157666	0.05362304308264557	0.008075421662114638	0.008735508415602323
Nov 28, 2011	0.23565323565323568	4.7463170857499785e-09	0.024410062012531302	0.2046287557848114	0.0173509031389787	0.059917566852464146	0.13412718279387306	0.032405886510138614	0.008746095308227413	0.00858649235370364
Nov 29, 2011	0.3089133089133089	2.835723343605021e-09	0.019819600739617634	0.1667320460180254	0.012976854585605602	0.054651773989599264	0.1670556927301088	0.027913650514948644	0.008594662951059187	0.009218422546484818
Nov 30, 2011	0.3089133089133089	5.249104912630248e-09	0.015824613039319237	0.12941464074289694	0.005029241465918423	0.04710147327207425	0.17280088243515931	0.021607425941346934	0.009236839891177821	0.010051506512244717
Dec 01, 2011	0.3089133089133089	9.43229963227396e-09	0.013763345218193859	0.08813165404880972	0.006341923813119657	0.041303275831105705	0.15244800517447898	0.026481813956958318	0.010083432312468952	0.005757321522266349
Dec 02, 2011	0.3089133089133089	1.4259062770324397e-08	0.014894724802521112	0.04920991134227831	0.003520614653090341	0.04062516369529152	0.1256587183417023	0.04756002062783126	0.005719617117896381	0.0076954736177250885
Dec 05, 2011	0.3089133089133089	1.1342893374418947e-08	0.017762963220318496	0.06306986294994996	0.0036602150969624677	0.033106172039755126	0.11374073100781346	0.05399421280844293	0.007689196347318008	0.008851769003799151
Dec 06, 2011	0.20634920634920637	1.00557565376055e-08	0.022395210999657304	0.06505158193333234	0.004685481933509102	0.029915808728193993	0.08098147821476274	0.08307787561061962	0.008864241061725986	0.00896630122060491
Dec 07, 2011	0.20634920634920637	8.547393056964744e-09	0.02584471738646562	0.048355258494579126	0.005365865089383757	0.026678782872325967	0.037020517703672595	0.11889082007523011	0.008980630418293405	0.008747171191120815
Dec 08, 2011	0.20634920634920637	6.0334539225634896e-09	0.027495515789745153	0.048557924335303045	0.005682276292754819	0.027096036333032966	0.03258037325983453	0.09173638036325926	0.008757947195637307	0.0056696342863244795
Dec 09, 2011	0.20634920634920637	2.5139391344017367e-09	0.020082826929316587	0.04126842096197141	0.005459616807111123	0.025206203288606493	0.03754781081606321	0.07975374193860049	0.005630508033526187	0.002862544220309257
Dec 12, 2011	0.20634920634920637	3.801075971215188e-09	0.010367362223956993	0.023384393612104204	0.006049419847471184	0.010973826226347712	0.03850831914407259	0.07846849513938293	0.0027779010053709677	0.003385557164482594
Dec 13, 2011	0.16239316239316243	3.801075971215188e-09	0.0060371432424400195	0.06603977428848745	0.007201001527272557	0.01683027658552948	0.05047746436296868	0.06413612315474099	0.0033093946038228687	0.0033831541610806065
Dec 14, 2011	0.16239316239316243	4.504978928847562e-09	0.002147939410080745	0.10959661057838471	0.007963175684772892	0.049249154504877816	0.042497388109351206	0.06666730332167141	0.0033069526357235265	0.010064151384805535
Dec 15, 2011	0.16239316239316243	3.5396263012374835e-09	0.00413228033424836	0.2840864799169681	0.01348132542074387	0.08673979941736869	0.059165859262544564	0.07249603682435334	0.010096282221623567	0.01800600001591951
Dec 16, 2011	0.16239316239316243	2.9966154482068244e-09	0.005336522985130507	0.433982147381421	0.019266724824570165	0.09833213014221136	0.07338657445393593	0.07109714715025646	0.018166907919010003	0.02334455118009302
Dec 19, 2011	0.16239316239316243	2.031262820596751e-09	0.005957117454923786	0.45736224191058716	0.018395923188263687	0.10460237190235512	0.1104718875304993	0.07238064314888162	0.02359202368407182	0.024560688813619953
Dec 20, 2011	0.14285714285714288	3.137396039733314e-09	0.006675019437300837	0.4597027820985368	0.018342509143598865	0.10111261568554311	0.11543932508673817	0.06635231837855433	0.02482788098790518	0.01950201142579647
Dec 21, 2011	0.14285714285714288	1.238869205432997e-08	0.005508630269137949	0.4024658493260065	0.017351923652918367	0.08274985083043779	0.0898689665883581	0.04586651896300236	0.01968717715214984	0.016556305377202388
Dec 22, 2011	0.14285714285714288	1.8422145976893025e-08	0.004065262765955665	0.28419697731332416	0.015398720248042067	0.058270981135731564	0.07698853260336408	0.04524339311545482	0.016693706483420237	0.01804648092167569
Dec 23, 2011	0.14285714285714288	2.099641965051993e-08	0.005101726517558798	0.20534286636930005	0.011439739639013687	0.04070042586348778	0.057958560866899114	0.04642884428085083	0.018208045222605718	0.01847114983221027
Dec 27, 2011	0.14285714285714288	2.2444448591935148e-08	0.006184061525443453	0.09492649493474262	0.0026232021759981534	0.0065584958645149094	0.02587460600104835	0.0418672129166915	0.018639600139028333	0.023698309102037386
Dec 28, 2011	0.13797313797313798	1.610932197324397e-08	0.008068393553076121	0.05862664487409042	0.0023405018972373383	0.00783012545904651	0.017022561250160096	0.031750768760866716	0.0239515177903071	0.022530395716906848
Dec 29, 2011	0.13797313797313798	7.260256220151576e-09	0.008217033594026807	0.030652645144064006	0.002224069368714306	0.00659597642429884	0.007142651443113172	0.026493114579001477	0.022764666691001526	0.022143168882983122
Dec 30, 2011	0.13797313797313798	2.896057882831011e-09	0.007773829726249175	0.063518489929971	0.0023923497047215166	0.008190179671891229	0.013027677315575158	0.027735864672908506	0.022371160974418252	0.0174910975813649
Jan 04, 2012	0.20146520146520147	4.120849029110639e-08	0.006360424244290093	0.06853050227450247	0.0017407048735919193	0.01030414345332941	0.01589694932849046	0.029556856453695157	0.02395669597607898	0.015879942009716312
Jan 05, 2012	0.20146520146520147	5.922840600649468e-08	0.0024963954296397467	0.07384802962897229	0.0014364332859364217	0.010335603039652017	0.01288680276080683	0.03754305377847456	0.01989141972378187	0.007881233243445248
Jan 06, 2012	0.20146520146520147	1.3563204417921796e-07	0.0024599187096031178	0.07623232790632402	0.0015370606605504245	0.020071517122768143	0.013803906496263141	0.03272485054554469	0.009776014313516521	0.005917206323777495
Jan 09, 2012	0.20146520146520147	1.931710830873947e-07	0.0019106526767194716	0.0784686305526157	0.001584286277762212	0.03417865793707997	0.013740980220940262	0.02957850271558304	0.006692679218730638	0.005118107691846301
Jan 10, 2012	0.3089133089133089	1.4892575432193258e-07	0.001830648252570606	0.07792575256955732	0.0030025235040611682	0.03866307896930062	0.010682929382054333	0.04460403257150514	0.00521912589705596	0.005313067387733115
Jan 11, 2012	0.3089133089133089	1.1576186926091123e-07	0.002609678246501287	0.09350834555531673	0.009468410973989675	0.03384374128841825	0.008305991439687587	0.06976781200882529	0.004738209856518182	0.004826762186211426
Jan 12, 2012	0.3089133089133089	1.0932618507684414e-07	0.003153284855129445	0.11500254315715691	0.013987654111195194	0.04327333834681101	0.009947474212567732	0.09313304174569166	0.003945844294536874	0.00574550352168627
Jan 13, 2012	0.3089133089133089	8.615772201420223e-08	0.0023732379094152456	0.11816842204830885	0.016497816451985566	0.04341663751513307	0.010927711900824475	0.09438359086042016	0.005440753461453261	0.006427968428246939
Jan 17, 2012	0.3089133089133089	1.3193152577340065e-08	0.0019190521054553292	0.05830941394931719	0.014779782341285075	0.05059725046226563	0.0216856128519649	0.08858366598568111	0.006299658862266405	0.006046998358460358
Jan 18, 2012	0.4017094017094017	3.539626301237199e-08	0.0008200296440489174	0.034791846190772024	0.018007534299270867	0.023254655266147804	0.019790002073896695	0.09321851264738217	0.005646910172053222	0.004772433413644236
Jan 19, 2012	0.4017094017094017	3.732696826759211e-08	0.0014304096497019564	0.03601536767520293	0.015910030476364884	0.013052717837303968	0.013333170883294615	0.11861769518266957	0.004718759049743885	0.003191845239307277
Jan 20, 2012	0.4017094017094017	3.6783957414561446e-08	0.0021552193243725244	0.03513138850429729	0.011176936298743882	0.0235436619921782	0.01223988742209273	0.13649750749684728	0.0031125416400071696	0.0040428517298192
Jan 30, 2012	0.30402930402930406	4.201295081411567e-08	0.002034954163657494	0.11844663240018276	0.006975215122782386	0.08724330332283814	0.0574322369161126	0.08943105347288643	0.003017668904221029	0.004182267718499117
Jan 31, 2012	0.4065934065934066	3.638172715305675e-08	0.0010297431691009486	0.11690290838680033	0.0056517783974988686	0.06350787332598992	0.054508345726926435	0.09900809188226466	0.003344874428531452	0.004314898580802906
Feb 01, 2012	0.4065934065934066	3.4270018280159655e-08	0.0002323024100015326	0.1289945606489017	0.00577572333422174	0.038614911181656546	0.05509205788705169	0.09715924645566985	0.003668521656468497	0.003417915620230963
Feb 02, 2012	0.4065934065934066	3.048905382202014e-08	0.00021938867050225083	0.13816951033745267	0.005812591214682184	0.031161397612493466	0.046906034802731505	0.06818524743611483	0.003065986504079493	0.00484093244353802
Feb 03, 2012	0.4065934065934066	2.3912589046426417e-08	0.0003167106287915806	0.13050239401673383	0.006649051109366324	0.026255056865137318	0.047618783901480666	0.048201131972405054	0.00481306148738825	0.005130546592684654
Feb 06, 2012	0.4065934065934066	1.5867983816342397e-08	0.0014606107556770884	0.10057317616682072	0.007139170714627247	0.017488519508913305	0.04654716812364229	0.021473887605203985	0.005191460370263912	0.006089673310800263
Feb 07, 2012	0.3821733821733822	1.4399843361852061e-08	0.0022578822910106783	0.07557350864548196	0.0029764414142798524	0.013651804696537383	0.0359779767726687	0.02014327915424627	0.006285598586313482	0.004631393531979609
Feb 08, 2012	0.3821733821733822	1.4098170665723915e-08	0.0028878497117242174	0.026800423117301034	0.0030153263129619116	0.010564400031130107	0.025687211691620675	0.016370940530307517	0.004957167940257919	0.0031038117320644596
Feb 09, 2012	0.3821733821733822	1.2167465410503776e-08	0.003736570635819657	0.011930162625015542	0.0033999880280883056	0.00841370831159731	0.025418061682302887	0.02433931152176679	0.0035302819940371158	0.00246432924287705
Feb 10, 2012	0.3821733821733822	1.0779771008314308e-08	0.004221286689586074	0.01047472204889052	0.004304154272951295	0.007574384611423183	0.04365650533067104	0.0241865143790727	0.0029171356560439635	0.0025162968034057793
Feb 13, 2012	0.3821733821733822	6.616687801745747e-09	0.003755328060931225	0.012548207579346245	0.005226097129387641	0.008140205592227182	0.04412253358754355	0.021308834858347826	0.00242603918700719	0.004522327028502237
Feb 14, 2012	0.3431013431013431	7.320590759378059e-09	0.0030189064804379056	0.014446137067855955	0.005139210987542045	0.007179860325525638	0.03527048883664623	0.0215439196289295	0.004464597189859271	0.006037550525207077
Feb 15, 2012	0.3431013431013431	2.815611830529558e-08	0.001622037391721163	0.01892425931409889	0.004675985693988881	0.011689117873267532	0.02287629704954298	0.02771039848244301	0.006004390033792436	0.008277654177341354
Feb 16, 2012	0.3431013431013431	5.237038004784844e-08	0.0008736359005911388	0.017105442697492305	0.002641601802937603	0.01901588995112308	0.021093385915289028	0.027270629206128452	0.0082808169640282	0.008343371096466505
Feb 17, 2012	0.3431013431013431	7.250200463613373e-08	0.00026985719399959837	0.008899430830463207	0.0023267819428994985	0.02057652627168133	0.02056830802931272	0.022800516963892983	0.008347599482920125	0.010458252898028344
Feb 21, 2012	0.3431013431013431	5.4079858659240885e-08	0.0005001072965087126	0.007985540758480606	0.00236753689776762	0.02212165858558192	0.020401612241647493	0.025239700517826202	0.01049677409042271	0.014587409763688535
Feb 22, 2012	0.3089133089133089	3.708563011068831e-08	0.0006526335282245602	0.01676203973427645	0.00046277670535582694	0.01763482916397206	0.020362361198621948	0.022106563274160454	0.014692885229833957	0.018837242176590458
Feb 23, 2012	0.3089133089133089	1.7396458810057596e-08	0.0006513186730667536	0.03162727042112825	0.001625693281555539	0.013164707943710354	0.019516906192503233	0.014386010148507974	0.019011628670344456	0.02417316346996134
Feb 24, 2012	0.3089133089133089	8.768619700792456e-09	0.0008069327714735899	0.05979612944155539	0.0027267852452298783	0.009164523701920608	0.010372451554948694	0.013392828721001743	0.024434071921251535	0.033436293820106
Feb 27, 2012	0.3089133089133089	1.721545519238084e-08	0.0010051953095753542	0.07401005512894604	0.005367858131160651	0.019940861998749223	0.011369303441312963	0.015296426457056662	0.033847403919198514	0.02978434656421062
Feb 28, 2012	0.3186813186813187	1.938749860450358e-08	0.0008408602406306875	0.07798575705229989	0.007541640267854424	0.024333764234399567	0.01825789610520489	0.0193033723604996	0.030136240342816416	0.025474343543143207
Feb 29, 2012	0.3186813186813187	1.5867983816341884e-08	0.00105313522420085	0.08434596429100163	0.008384733343695489	0.029638091327401705	0.028534885246996645	0.016807685696503205	0.0257563506277991	0.019036589965649862
Mar 01, 2012	0.3186813186813187	1.4158505204949075e-08	0.0008929246169308977	0.09032619591342074	0.008118612781538711	0.022428728231996983	0.03479289986693716	0.03485764399560917	0.019214208883569856	0.01501430257178696
Mar 02, 2012	0.3186813186813187	1.1443450939795752e-08	0.00036950139657970435	0.09407022231919335	0.006654975736146711	0.019107559272043172	0.03549007315496222	0.1273954135393044	0.01512670010431582	0.008872187069980953
Mar 05, 2012	0.3186813186813187	2.916169395906707e-09	0.00030379590898113915	0.10910848805592195	0.00567952041733197	0.020196000749084418	0.0392592808986221	0.20661929955262362	0.008884990206825746	0.004172593017853422
Mar 06, 2012	0.33333333333333337	2.916169395906707e-09	0.00026569993816828144	0.1281575060308657	0.0034107437020173765	0.019776489423332305	0.0302718304331707	0.2630283438701483	0.004109192242634939	0.005594371025742323
Mar 07, 2012	0.33333333333333337	3.2379536051100855e-09	0.001139400909187391	0.19185543701005617	0.0020665145034974926	0.0338816734212708	0.019317881944395186	0.34936382273001026	0.005554024379260264	0.005671458180839871
Mar 08, 2012	0.33333333333333337	3.2379536051100855e-09	0.0013064116335600863	0.21190685988964814	0.0024479504634089618	0.04145304754589633	0.013054329258426966	0.3495610265422855	0.0056323615024876355	0.005688249353679869
Mar 09, 2012	0.33333333333333337	2.896057882831505e-09	0.001312696995235798	0.1822443069786491	0.0022057356504168895	0.04127964351027735	0.009173806387464484	0.2885032883219828	0.005649424944175627	0.003511370064346429
Mar 12, 2012	0.33333333333333337	2.9161693959067096e-09	0.0013873632964774686	0.14615305378837304	0.0022041275076252723	0.04618929579303418	0.017264574735973412	0.22609775197217308	0.0034372475597096363	0.0026724024716231567
Mar 13, 2012	0.35775335775335776	2.4334930821016878e-09	0.0014461190309184894	0.10372965309721165	0.0020557470872280916	0.04543426572127732	0.022582571872235026	0.15201039657238244	0.002584676108450826	0.002664378529828634
Mar 14, 2012	0.35775335775335776	3.700518405839972e-09	0.0030200576977488817	0.02249747937312997	0.0021729019592428107	0.03497222223900098	0.03440212008233699	0.06805600651947345	0.0025765220584494774	0.003046232188443669
Mar 15, 2012	0.35775335775335776	6.837914445572814e-09	0.004204589284988641	0.05593869492877061	0.003156838459465572	0.03782134687976844	0.07806070218788189	0.04389034258405496	0.002964567473692734	0.0017023085056819772
Mar 16, 2012	0.35775335775335776	8.466947004664837e-09	0.005966461551424269	0.05593869492877061	0.004917423126657517	0.026070815077279576	0.12413187353590042	0.05384778221326913	0.0015988520699857086	0.0018478140930455302
Mar 19, 2012	0.35775335775335776	9.271407527673288e-09	0.007513540472435186	0.05877537122749451	0.0039596094721827905	0.02314146096516349	0.18393467961854842	0.07359681290639802	0.0017467170302783099	0.0027602001561692667
Mar 20, 2012	0.36752136752136755	1.184568120130017e-08	0.008899717833832206	0.054304117771238336	0.0033906646010427167	0.018074360226446953	0.21570621833417813	0.07480009040511156	0.0026738974323493405	0.0020819054306677877
Mar 21, 2012	0.36752136752136755	1.184568120130017e-08	0.006662558416227318	0.06499805652199571	0.0042049778120211425	0.01949892254683515	0.2066997307667124	0.0555882371667747	0.0019846041586665023	0.0022214020169776996
Mar 22, 2012	0.36752136752136755	1.2871368368135884e-08	0.004425868215858245	0.07089882209004801	0.004709234035408739	0.019796208111370894	0.15684107605710476	0.03448631510605407	0.002126362681960394	0.0026131691840376183
Mar 23, 2012	0.36752136752136755	1.5204303884860253e-08	0.0030043023714188283	0.0699066472981472	0.00519931982245555	0.011306635534251376	0.09634649630079668	0.026736475861384192	0.002524482353176394	0.002383922659485697
Mar 26, 2012	0.36752136752136755	1.3595382838843444e-08	0.0018091860956541003	0.04344938356978387	0.005807387070699755	0.01583741806211266	0.0798744188143941	0.02232063843754759	0.0022915185964967827	0.0024937055863376583
Mar 27, 2012	0.3821733821733822	1.0638990416787565e-08	0.0007867752781873302	0.03303304623561467	0.005600098152654674	0.02650793775040053	0.04677166747550086	0.05962224089758607	0.0024030816533793437	0.0026921070995194205
Mar 28, 2012	0.3821733821733822	7.260256220152255e-09	0.0008634273553056143	0.026693287043699332	0.002677074504313505	0.030008531719437372	0.030977103142697988	0.08152443799317294	0.0026047002468654818	0.002705169885714705
Mar 29, 2012	0.3821733821733822	1.1262447322131674e-09	0.0006774008477973799	0.022893482166049205	0.007261301688611419	0.01918146672122526	0.042615072012674435	0.1305040395746279	0.002617974846123658	0.006115342163297172
Mar 30, 2012	0.3821733821733822	1.2268022975892206e-09	0.0006722868090439545	0.023751459800392213	0.014716327835722296	0.013516934891049723	0.06069277329437573	0.14397310770305877	0.006083443063201941	0.008618955287868532
Apr 05, 2012	0.36820512820512824	2.0915973598233055e-09	0.0011475602913572913	0.05304222118530519	0.017007906460144065	0.013878945920275103	0.02524880453907657	0.0984231653203448	0.011969311189352544	0.008439168842034103
Apr 10, 2012	0.3638583638583639	1.2268022975892723e-09	0.0018517536135023627	0.06475540799062368	0.010213526557220872	0.024950914013929557	0.03052519695425535	0.016413118908235835	0.012531197431763622	0.01351835086385489
Apr 11, 2012	0.3638583638583639	1.2871368368148992e-09	0.005141112336365193	0.05478104806320156	0.007188063066730045	0.02527965916478497	0.05772492370607661	0.01663451560145483	0.017024397500092388	0.012769410823431105
Apr 12, 2012	0.3638583638583639	1.2268022975892723e-09	0.006308066052323457	0.04363285577040153	0.005757249113169895	0.0239181665413776	0.048983086469294355	0.016947749743976774	0.015597884674462893	0.012668851847525925
Apr 13, 2012	0.3638583638583639	8.849065753106984e-10	0.006186514428458651	0.05139312701063765	0.005774534294062604	0.023009150073412497	0.040258971043823706	0.012681685352716205	0.015246705393767896	0.01088159045512887
Apr 16, 2012	0.3638583638583639	1.5284749937174284e-09	0.006846981487400238	0.051439345198579706	0.006600088157008034	0.01833371365819952	0.04406639144313015	0.0042674968647118325	0.01284220709559781	0.007753327790319109
Apr 17, 2012	0.32664224664224667	1.5284749937174284e-09	0.006783808437433434	0.049276748078882396	0.008079469378527547	0.006949859139363044	0.04755094259257447	0.005293784339804452	0.009066226708805662	0.0032227350271410446
Apr 18, 2012	0.32664224664224667	9.854641406867697e-10	0.004725694459736644	0.04159149766545125	0.005910357684032629	0.006949859139363044	0.04385698332117873	0.007890858274523883	0.004006417237405369	0.0015983524889395732
Apr 19, 2012	0.32664224664224667	1.287136836814921e-09	0.002964158550736851	0.03777654247797274	0.005674992484779119	0.007426720237312548	0.03883423433042936	0.005820934482100735	0.001956729320321489	0.0017078130252728748
Apr 20, 2012	0.32664224664224667	1.6893670983191326e-09	0.0023073349170203783	0.02207050613174426	0.00642553630666986	0.005360322146203171	0.028011261103388082	0.006022913205100205	0.001993704660896829	0.0017109384222441888
Apr 23, 2012	0.32664224664224667	3.941856562742718e-09	0.0015479281472233633	0.01676039560901564	0.008402325573235584	0.007193708564455615	0.011593664341616239	0.0058279376844769535	0.0015738438898446287	0.001668191827564914
Apr 24, 2012	0.3894993894993895	3.3988457097120525e-09	0.0016322660611130292	0.020447328242700576	0.006373399824945414	0.0072077073277488244	0.011889950874512927	0.011939823392216772	0.00156418218997328	0.000635792908821122
Apr 25, 2012	0.3894993894993895	3.2178420920351664e-09	0.0011031492721112215	0.019995193795441055	0.004832058571847609	0.006653025147845766	0.012463140709171842	0.01815691629924807	0.0005150429239685456	0.0008426482178222073
Apr 26, 2012	0.3894993894993895	2.996615448207862e-09	0.0012626800248905041	0.019232124814229198	0.0032057089084755533	0.007830275983409627	0.010590166776019557	0.025594317219855243	0.0007252523915633472	0.0012840694949308533
Apr 27, 2012	0.3894993894993895	2.031262820597797e-09	0.0019199695279903696	0.008081314099714448	0.0031934010722320374	0.01104908839456471	0.007950932181053999	0.027657078646222126	0.0011738313141644407	0.0018444916796435604
May 02, 2012	0.3816361416361417	1.6893670983191756e-09	0.00306012464730061	0.015481826375046864	0.0029582140748300083	0.012644646361195755	0.009525404354904905	0.042066326693294055	0.003195152965786076	0.002422122950831569
May 03, 2012	0.3816361416361417	1.2268022975893364e-09	0.003386632312992976	0.014315398662704077	0.003964957973224002	0.009750213895144072	0.013017501119321274	0.04471242304463179	0.003611261296417587	0.002733313383940555
May 04, 2012	0.3816361416361417	1.2871368368149747e-09	0.0030652317313993593	0.01624684394916278	0.0025365353641128296	0.006403154749315915	0.01631645783075416	0.045546281618148964	0.004051373718440406	0.00975077586040792
May 07, 2012	0.3816361416361417	1.2871368368149747e-09	0.003645060327338954	0.015854202479003914	0.003469156190334309	0.00904892101151321	0.022998480631528255	0.0555635667949242	0.011494553155323972	0.017148023322996583
May 08, 2012	0.35633699633699634	1.2871368368149747e-09	0.0034317977643036337	0.013436473654642874	0.003615035086289616	0.011346524483447154	0.02218106208471542	0.05730163429306739	0.019334869409182377	0.02586732564483931
May 09, 2012	0.35633699633699634	1.307248349890192e-09	0.004102348092263443	0.03713745272027907	0.004079128369590163	0.01696650111002748	0.03341558284401779	0.0499355387057264	0.028646284882613178	0.032904573346832576
May 10, 2012	0.35633699633699634	8.84906575310791e-10	0.006101189785939209	0.06800195862800236	0.0034392869656444023	0.02806360676787415	0.04132338733589181	0.04392472194133586	0.03626777349326149	0.03629410666103391
May 11, 2012	0.35633699633699634	1.7094786113944032e-09	0.006832574994155314	0.08552705516495088	0.002722517066334193	0.03528230237213933	0.03223092129324588	0.041867212916758066	0.04019508613169636	0.037937435612392684
May 14, 2012	0.35633699633699634	2.1921549251994217e-09	0.006965761755348782	0.10013624074421587	0.0031048117855941087	0.03689216015071944	0.03106550452193863	0.02299469666614945	0.04246130836542629	0.03745039010671623
May 15, 2012	0.3448595848595849	2.0111513075225278e-09	0.008175149722433913	0.12542605374896215	0.0040829906501764855	0.04105159914049055	0.028523532211723192	0.011064582259292872	0.042695443053392367	0.03150465819225201
May 16, 2012	0.3448595848595849	1.7899246636952154e-09	0.007797851861966722	0.13172435662684506	0.005098373264774369	0.05604261885857152	0.025223398661267785	0.010384634974307989	0.03188444682189668	0.01937240148205357
May 17, 2012	0.3448595848595849	1.7899246636952154e-09	0.006563329236365245	0.14831009741829626	0.007936169139657404	0.06892268528194538	0.02308535904250184	0.009460212261013564	0.01955546558332052	0.011674336799797734
May 18, 2012	0.3448595848595849	1.7899246636952154e-09	0.0074690090784730375	0.13000977755189774	0.007798199818215729	0.0702882420624255	0.02194562505243344	0.031163773071097016	0.011732576791238134	0.013446729422075048
May 21, 2012	0.3448595848595849	1.226802297589339e-09	0.010434074767750523	0.08858932980713873	0.007953847805336428	0.0658963934971256	0.02052573414680078	0.07072215749597752	0.013533708757814508	0.011954338935335075
May 22, 2012	0.3064713064713065	1.2871368368149714e-09	0.009214969279897432	0.04880130358901218	0.006393391586013567	0.05252983241825403	0.01128235580468897	0.1663578891078011	0.012017119161076128	0.011694023517107919
May 23, 2012	0.3064713064713065	8.849065753107819e-10	0.007721471552777238	0.039972850254913025	0.0032538534188570334	0.042704356354925956	0.008508615430888551	0.19922789693866094	0.011752582728646667	0.012871826529903279
May 24, 2012	0.3064713064713065	3.2178420920491646e-10	0.00649800174164777	0.042749595143133444	0.002520891080967761	0.04848313615648086	0.011107906724580355	0.18916238516373896	0.012949483815918142	0.009437579441838926
May 25, 2012	0.3064713064713065	1.8100361767845427e-10	0.0043551675475128095	0.03633224541752199	0.0015741868326898316	0.05037131343319923	0.008810716933123124	0.1774046450334825	0.009459550415334222	0.005959352913871754
May 29, 2012	0.3064713064713065	1.8100361767847715e-10	0.0023235833764579878	0.03287154441999326	0.0011110311758161418	0.038446323924727854	0.010566353092159085	0.11860432543280432	0.0059249244482808775	0.00393133744646969
May 30, 2012	0.2873260073260073	3.217842092049576e-10	0.001944198139267797	0.03598734447351183	0.0015823697572543557	0.041480894548033394	0.011854991832760092	0.08993146411531804	0.0038640247124449387	0.005828999680878099
May 31, 2012	0.2873260073260073	3.217842092049576e-10	0.0016194290077777788	0.03520123338120992	0.001811897995259857	0.05536450672267957	0.02196092395988637	0.06070519064663626	0.005792457537766666	0.010043193015993894
Jun 01, 2012	0.2873260073260073	4.223417745810202e-10	0.0015001404211568061	0.024115298631692948	0.001696588026760642	0.06181116300516869	0.04512720799233903	0.05959104481449742	0.010074984012886591	0.02184364421047922
Jun 04, 2012	0.2873260073260073	1.1262447322134253e-09	0.003665205964416284	0.054636109287264284	0.001517242217001559	0.05439332370373842	0.06740684765253438	0.06161544779149214	0.02206677950970031	0.02830040987327343
Jun 05, 2012	0.23623931623931627	1.387694402191172e-09	0.005201955891441357	0.06884101055376839	0.0033493801708328347	0.028640416025118742	0.06849307007954725	0.028363765431282807	0.02862824162017119	0.028068073772918072
Jun 06, 2012	0.23623931623931627	1.9307052552218845e-09	0.006099491721906134	0.08570881016807544	0.004608543682759691	0.013351358120806558	0.05154388820420953	0.018081791037536044	0.02839213819022008	0.025281234607621546
Jun 07, 2012	0.23623931623931627	2.896057882832029e-09	0.006050788792876138	0.11932234222995848	0.00573937353896415	0.010495158836217173	0.045836911154789356	0.014797766615457928	0.025560110431115043	0.024344081191421053
Jun 08, 2012	0.23623931623931627	4.203306232720753e-09	0.005906330866947804	0.10288809235808825	0.007634073998944352	0.014234183354225318	0.04239465698469659	0.013563452197137983	0.02460776107336604	0.020776197263230895
Jun 11, 2012	0.23623931623931627	4.042414128119272e-09	0.006206248131719305	0.09111196600196937	0.009967617145896791	0.01373910881156295	0.05389860465661277	0.012532071483958233	0.020982023911449803	0.015675549406049902
Jun 12, 2012	0.19115995115995116	4.102748667344941e-09	0.005986548943268311	0.08508653920288255	0.010130257960811179	0.013175545695804987	0.05973351103145017	0.01736428112163622	0.01579866905522537	0.0064054607938804475
Jun 13, 2012	0.19115995115995116	4.4245328765483526e-09	0.005301859931759254	0.06119068866813914	0.00858242113857677	0.013480809050173901	0.09760640632405072	0.01578283069475862	0.006378265967042852	0.0036145141345701962
Jun 14, 2012	0.19115995115995116	4.846874651127882e-09	0.005351466448001651	0.046341643481095623	0.005784001985132044	0.014290027883060098	0.15278797320351065	0.012998102769172244	0.0035420641109134587	0.0015967077002550993
Jun 15, 2012	0.19115995115995116	4.8468746511279675e-09	0.00626763405738288	0.023344934605791904	0.003612409340215133	0.012788547626738346	0.17023288121483443	0.012227750508092133	0.0014915389476240029	0.0014968860434064315
Jun 18, 2012	0.19115995115995116	2.3510358784923213e-08	0.006205548227107245	0.02543717534294865	0.00054857364021504	0.016278303843548583	0.14233660420741864	0.013372455768772416	0.0013900986827261879	0.0015895046602438664
Jun 19, 2012	0.20586080586080588	2.421426174255563e-08	0.004779298737160391	0.027875413107624283	0.0006455426669108564	0.016342577735224677	0.10964429278757186	0.012528729046460196	0.0014842191103274054	0.0015328475117094638
Jun 20, 2012	0.20586080586080588	2.5843294301647745e-08	0.004113546510568259	0.028922294645305737	0.0005868837422322731	0.01854700664288612	0.08046422284733717	0.010784454164400135	0.0014266432661957287	0.0019384744859686125
Jun 21, 2012	0.20586080586080588	2.5360617987842866e-08	0.004944034383118639	0.023753164819182715	0.0005821535184161955	0.020685656415506685	0.0849386340747604	0.010792094021534523	0.0018388474813684631	0.008337197915037809
Jun 25, 2012	0.20586080586080588	5.309439451858703e-09	0.004363320862856574	0.05970226815711243	0.001505862743557173	0.0190189004377333	0.05796859861175267	0.01730825550265203	0.0046539483063175865	0.010960301503185698
Jun 26, 2012	0.2380952380952381	5.711669713362884e-09	0.0039592171551441095	0.06254526520406903	0.004652986976033024	0.018716045472748317	0.02910807508176227	0.022107836583824585	0.007782400657677064	0.013177679608860241
Jun 27, 2012	0.2380952380952381	5.711669713362884e-09	0.004146387425905708	0.07235334926325071	0.007220402183968914	0.018126742695453925	0.024853178946806304	0.03428385889221042	0.010351848592332354	0.013278871425412432
Jun 28, 2012	0.2380952380952381	5.409997017234778e-09	0.0034285654590508474	0.0743212819518378	0.009721388644537766	0.02336980638350471	0.026655819441309632	0.0372514658979632	0.0107490278783173	0.016994795288652203
Jun 29, 2012	0.2380952380952381	4.746317085752865e-09	0.0034300248267544915	0.09151499590804761	0.011686009301701097	0.030824975720371843	0.026358425295211395	0.04519484819005221	0.014991806393181416	0.019007989747493702
Jul 02, 2012	0.2380952380952381	4.8468746511289296e-09	0.004565828847730131	0.07689878321562348	0.011594157730328427	0.030824975720371843	0.024828465327119468	0.050420032979099645	0.016938267313428745	0.018568678934242525
Jul 03, 2012	0.16586080586080587	6.134011487942384e-09	0.005833796259857449	0.06000576150191558	0.010056094969985729	0.031366863331677416	0.014700450161681197	0.042152434249868996	0.016518333738358527	0.029045788692498353
Jul 05, 2012	0.16586080586080587	4.846874651128958e-09	0.007349903735905523	0.05921427960042193	0.00396051938082653	0.02147440393862315	0.013598444246477095	0.03758809710297655	0.02674983728912047	0.036241912233082964
Jul 06, 2012	0.16586080586080587	3.3988457097138917e-09	0.008220334835440202	0.05539953145093954	0.0015741745720042623	0.026687362759379097	0.029038572353019272	0.019544664515171374	0.033760727702402016	0.03780265547994598
Jul 09, 2012	0.16586080586080587	3.2379536051122867e-09	0.007809906276190909	0.050573244367571435	0.0005245368247017941	0.04425415492320313	0.05250945001741662	0.006266592815115802	0.035095968557629205	0.03517263840623445
Jul 10, 2012	0.20361416361416362	5.228993399558126e-09	0.007649327146207105	0.04494185958979284	0.0018752333628876804	0.05303634681042313	0.07719482556336311	0.004861654920790791	0.035611903330763	0.030332302982184024
Jul 11, 2012	0.20361416361416362	9.754083841480459e-09	0.005504501923211885	0.04591055383720113	0.0032329068132408317	0.06582715230227348	0.09693131607430147	0.008407026122351655	0.030693081873468118	0.025489952617393
Jul 12, 2012	0.20361416361416362	1.2650141724310757e-08	0.0038985895088014715	0.04552180955285026	0.003777763593307753	0.08079905542962768	0.10985833903983298	0.02061504033248917	0.025772212803170855	0.020886786166377756
Jul 13, 2012	0.20361416361416362	3.0348273230495776e-08	0.0036955362494045614	0.05047216111067574	0.003953309329652909	0.09547442561412939	0.12422401310969557	0.02572355813654342	0.021094406013531703	0.005002023224380243
Jul 16, 2012	0.20361416361416362	2.9382920602886123e-08	0.0025882864129806553	0.0319538180557276	0.0037048459753225983	0.0799403140900378	0.09878462987304944	0.02619468265984948	0.004952071658992978	0.006718391538771874
Jul 17, 2012	0.20390720390720393	4.965532578269819e-08	0.002486199924329858	0.029834175230858462	0.004537079556848539	0.06318469757546359	0.08529390101095889	0.035752143935321265	0.006696270883596653	0.007278458496895081
Jul 18, 2012	0.20390720390720393	7.298468094994228e-08	0.002415090503554311	0.029065711083043868	0.0038637721428667654	0.03847989085171226	0.04926518170813163	0.03750151205546969	0.007265419326791319	0.010006344973760947
Jul 19, 2012	0.20390720390720393	9.380009698278497e-08	0.0023260500593100756	0.01723189419826267	0.0025659317584643434	0.008829155480108071	0.0281499204318802	0.03473142718939144	0.010037538479691688	0.019295012832109215
Jul 20, 2012	0.20390720390720393	9.49464532280723e-08	0.00290982116762021	0.0086877040327429	0.0022279772032085545	0.007961984777682894	0.015368894732216016	0.0388664998635312	0.019476822076508093	0.020311178791226524
Jul 23, 2012	0.20390720390720393	6.252669415083419e-08	0.0030116956872737553	0.008624289512422762	0.0006223587694765222	0.008458715088045863	0.017281811966652964	0.03582535923286234	0.020509465165464976	0.018907571071173808
Jul 24, 2012	0.22832722832722835	5.196814978634899e-08	0.003040624609337064	0.008026254171475644	0.0011617142717801963	0.010735395677209023	0.013415688067382935	0.0510923404069766	0.019083097947871896	0.012630869468270797
Jul 25, 2012	0.22832722832722835	3.139407191040916e-08	0.0032203660326159166	0.008213136409676351	0.0014470062591014476	0.016967103207218805	0.007008699471095792	0.0592789248178434	0.012704619635812925	0.00981420320981646
Jul 26, 2012	0.22832722832722835	1.0638990416792548e-08	0.003421331878296784	0.016322205779729634	0.0019121684411801858	0.016722501160449214	0.006692683577954001	0.0668610055329255	0.009842281137269381	0.006906321330299671
Jul 27, 2012	0.22832722832722835	1.0478098312190923e-08	0.002615378029947684	0.021636639742962222	0.0022288690630716417	0.019345387723506448	0.014248336295797389	0.06686100553291688	0.0068872479564744534	0.005262872975044552
Jul 30, 2012	0.22832722832722835	8.044605230090483e-09	0.003980001973082908	0.031460239473140715	0.001970290022416671	0.02383462553450088	0.03516498867885842	0.08072782372340725	0.00521715108805945	0.004749063086136417
Jul 31, 2012	0.22544566544566547	9.73397232840817e-09	0.00488064973408395	0.04068944529536089	0.0029931169170303524	0.026359069181502378	0.048700368198362806	0.09302990367450752	0.004695009772403121	0.00551917045217907
Aug 01, 2012	0.22544566544566547	1.7074674600859895e-08	0.005306140225791681	0.04337387559475242	0.003908837860067584	0.030415549525133524	0.047577179180568634	0.093505484781135	0.005477604428486188	0.005665893959279164
Aug 02, 2012	0.22544566544566547	2.334946668032549e-08	0.00538396222010418	0.03499113853003378	0.0034823840029309786	0.030444299673399986	0.05160224557505289	0.09178922270856038	0.0056267070570824446	0.0037724735482661813
Aug 03, 2012	0.22544566544566547	5.8403833970416856e-08	0.005121400273915385	0.03220575893950753	0.0020368997095209676	0.02951947815010422	0.04966918362541566	0.12830439737478205	0.0037025848363175873	0.003715708936225638
Aug 06, 2012	0.22544566544566547	1.6290325590920928e-07	0.006315656965455948	0.02836782253446621	0.0009437015243504116	0.03690420209750757	0.04806840563789297	0.11995164607121951	0.003644899786159143	0.005960239487794987
Aug 07, 2012	0.24703296703296707	1.6290325590920947e-07	0.006856286611940172	0.02058962423951197	0.0013301437229164908	0.0384648384180715	0.037835790250207633	0.11760239000229962	0.005925825397999172	0.010218191365607726
Aug 08, 2012	0.24703296703296707	1.531692835808081e-07	0.005797778695004063	0.008650437193443482	0.0016852518544456523	0.025504843572026512	0.04262067930473696	0.09338643034073783	0.010252819960534693	0.012772992940288917
Aug 09, 2012	0.24703296703296707	1.1069376796596443e-07	0.003255611112898406	0.008784707423235533	0.002309053762668277	0.01745946831184627	0.038752893985647165	0.07981613410527214	0.01284904763976373	0.014608687537900417
Aug 10, 2012	0.24703296703296707	7.368858390757811e-08	0.002514501133317159	0.00911079226701655	0.003378446689739171	0.01709354364987913	0.04119206594508554	0.06897517683117216	0.014714508023130261	0.01553129755959804
Aug 13, 2012	0.24703296703296707	1.1342893374427478e-08	0.0030072114147007044	0.009502313296255513	0.003966923184245144	0.017127261101249753	0.04109078856246473	0.07321529754091535	0.015652078165251528	0.015592059217049174
Aug 14, 2012	0.1755799755799756	2.3007570958049527e-08	0.0032537111049312046	0.008224292104041273	0.0033392683853236405	0.017090382638814575	0.04125796893090614	0.0661738958817925	0.015713825072907226	0.01273391503030815
Aug 15, 2012	0.1755799755799756	3.652250774459104e-08	0.003098170307845159	0.009155707333454739	0.002242535582108145	0.01721561888676112	0.03311008927640119	0.07034971446065201	0.012809336081518295	0.01093478489067424
Aug 16, 2012	0.1755799755799756	9.44436654011968e-08	0.0024519167319838166	0.009155707333454739	0.00238861662977605	0.013510913917471222	0.04927106590326012	0.08935767901171725	0.010981033048772728	0.0033218402606045214
Aug 17, 2012	0.1755799755799756	1.4150460599718917e-07	0.0006070448047903288	0.0038952981084830907	0.0023423116069451184	0.002251693549240058	0.024549139121478464	0.08917384494941995	0.0032446445304231157	0.003818623153979002
Aug 20, 2012	0.1755799755799756	4.0184814275578336e-07	0.000663581430990032	0.003876482008253343	0.002845937611403421	0.002536485593847681	0.024807697579501638	0.07866378898747389	0.00374948275783311	0.004137106180021572
Aug 21, 2012	0.23990231990231992	4.4655603632197524e-07	0.000629454052502888	0.004648124798242661	0.0035323778957978553	0.0019501933032820132	0.022415253052230383	0.0878933730609271	0.004073129985770772	0.005740954233251129
Aug 22, 2012	0.23990231990231992	4.954672361208857e-07	0.0005817057608102998	0.012614605882545041	0.0035009200789516493	0.005580840299028781	0.028906212574778233	0.06896180708121993	0.0057029844333091485	0.007320139411813167
Aug 23, 2012	0.23990231990231992	5.381840898926314e-07	0.000512853180977236	0.017654215174078797	0.0033849285362160756	0.018098444120185703	0.02815801985340296	0.03335434294080819	0.007307776097696092	0.007051722439260093
Aug 24, 2012	0.23990231990231992	5.423873961253499e-07	0.000533079684414151	0.0468036426799209	0.0020393820754029714	0.029388973550409522	0.037216080660813756	0.030206244310253347	0.00703500674424675	0.005545848267593177
Aug 27, 2012	0.23990231990231992	1.8856554659317714e-07	0.000498813730732587	0.0700687824064554	0.0009846268661316787	0.032596948209339886	0.04792393134015257	0.029329411540359784	0.005504714824646058	0.0031248148773237792
Aug 28, 2012	0.18778998778998782	1.602686476963564e-07	0.00041532230560029895	0.08486045371117844	0.002732213650015448	0.03363014725489797	0.05666244573732351	0.025090723303831157	0.0030444243807827252	0.0014246228057098365
Aug 29, 2012	0.18778998778998782	1.300008205181651e-07	0.00031976096624134875	0.0768928400072477	0.002449489521073889	0.03611966925583933	0.06970064537851188	0.03198187443930297	0.0013166636967144514	0.0006247361080666048
Aug 30, 2012	0.18778998778998782	3.260076269492351e-08	0.0002476148579999809	0.06017431478809185	0.003491331661708218	0.029376329506156713	0.061603785157368446	0.05437986643018084	0.0005038068372037026	0.0011887523500411453
Aug 31, 2012	0.18778998778998782	3.217842092034432e-08	0.0004784975751377607	0.04754830963688644	0.0042328522671282575	0.024868276153107348	0.06073423956400039	0.06264953428738908	0.0010769686018827361	0.0012414811104053199
Sep 04, 2012	0.18778998778998782	1.9809840379090292e-08	0.00037731489565644193	0.04173398852153594	0.004391305504661575	0.00612317948337094	0.04425330117195296	0.12720680456642344	0.0011305523590345954	0.001402482338339995
Sep 05, 2012	0.0	2.0191959127519245e-08	0.0002423763013329429	0.03375450057959584	0.0036532430358904825	0.0036666223121216285	0.011349989436169737	0.13129174067810806	0.0012941642216920814	0.0013378609499588084
Sep 06, 2012	0.0	2.4053369637959714e-08	0.00021784636484109543	0.03147948182804086	0.0030566797950491694	0.0042223581623832	0.005424812584957023	0.11250278536489856	0.0012284949975738119	0.000708342715871765
Sep 07, 2012	0.0	2.9543812707492137e-08	0.0012334515902642095	0.02673105320989286	0.001206222390493649	0.006168336784316143	0.012367885973465284	0.0821318066355295	0.0005887691260567188	0.0007655222564500725
Sep 10, 2012	0.0	3.429012979324187e-08	0.002454269902292806	0.06626677318306531	0.003646005472946163	0.022264205132126687	0.0653585247035148	0.07322166408852583	0.0006468758328186818	0.000907902446842321
Sep 11, 2012	0.13367521367521368	3.429012979324227e-08	0.002894084578166963	0.0852974256698867	0.0069194717879893395	0.031878646075715764	0.1167196567284893	0.05961571518643472	0.0007915647178317516	0.0013971002077388835
Sep 12, 2012	0.13367521367521368	2.5662290683977697e-08	0.0034470195798346377	0.10005509402843547	0.008578019334862758	0.050993882088853096	0.14660776841132228	0.043392001069887574	0.0012886948198495623	0.0016865591318212065
Sep 13, 2012	0.13367521367521368	1.890482229070763e-08	0.003938727577097439	0.10079671630899587	0.009877091854554838	0.06322684438974004	0.19277897107709902	0.051160303302636365	0.0015828473200476113	0.002979560038141896
Sep 14, 2012	0.13367521367521368	1.5465753554847157e-08	0.006382940974710118	0.12130946855860811	0.009751490649376448	0.07657760041328356	0.18091477220956953	0.08780058062945362	0.002896814234553256	0.0038111126489392224
Sep 17, 2012	0.13367521367521368	2.0533854849801372e-08	0.007595213551303879	0.10325057935301259	0.009331851012815463	0.1041440252977402	0.1926842701478666	0.10053606330926243	0.0037418504699628877	0.0037955752170044962
Sep 18, 2012	0.3089133089133089	2.1800880173540053e-08	0.007627233391967824	0.09951611323117221	0.008668840344513174	0.1094424819416205	0.1784787846380688	0.08851602141738746	0.003726061098587497	0.003804115580648157
Sep 19, 2012	0.3089133089133089	2.8337121922983926e-08	0.006209810098703931	0.08981546971323338	0.007723292620670821	0.09065162587359421	0.13037514305505882	0.0752298323691309	0.003734739944217659	0.009627849549723427
Sep 20, 2012	0.3089133089133089	3.670351136227195e-08	0.00353936287468395	0.06370135319526402	0.0058834300392133455	0.06585981608337013	0.07483304807668048	0.060011236956872466	0.00965290575279572	0.015099318145550876
Sep 21, 2012	0.3089133089133089	3.4270018280171984e-08	0.003240289712631391	0.038925298888364906	0.008058848867145408	0.03398824465144039	0.024579598484581917	0.04924795156364861	0.015213094205510407	0.017606164130599802
Sep 24, 2012	0.3089133089133089	1.5304861450250216e-08	0.003030878049187894	0.03945288041712541	0.010099376807965466	0.024516049205825355	0.01984143686221607	0.03229128865324923	0.01776058869527734	0.02091575653659522
Sep 25, 2012	0.30500610500610503	1.1282558835208348e-08	0.0018890965579788659	0.027982001139419604	0.009861078215909449	0.013099229857306183	0.02049492865438696	0.026156483374109002	0.021123846138268294	0.023156131832591294
Sep 26, 2012	0.30500610500610503	8.225608847776643e-09	0.0013454755591343066	0.016313826830182596	0.009583200471597013	0.00944555263808067	0.018448059447723056	0.025775763826897957	0.023400549117070783	0.0264319269658938
Sep 27, 2012	0.30500610500610503	6.134011487955026e-09	0.001599272365329329	0.004247165272075045	0.009028070151431505	0.011746317121081014	0.03987372932526787	0.02637597010304024	0.02672946126463161	0.0207277998791923
Sep 28, 2012	0.30500610500610503	3.398845709726696e-09	0.0016819677969365718	0.005604299336192338	0.0068564165021516455	0.012422924013529511	0.056106908488071115	0.02272300424683322	0.020932841763885237	0.009923195085862079
Oct 09, 2012	0.3350427350427351	2.9041024880620513e-08	0.0012528869092458719	0.013533854584962285	0.003865600173819182	0.006885585247662807	0.015504577349983227	0.056374505797063185	0.01289240546590703	0.004570625904326323
Oct 10, 2012	0.2981684981684982	3.47728061070551e-08	0.0012556037192130985	0.013739236277045382	0.006704445656014244	0.007620144009653582	0.003004054695009474	0.06788092646032656	0.0067190706751983536	0.0014399035192639974
Oct 11, 2012	0.2981684981684982	3.652250774459818e-08	0.0012984165736040596	0.008328529645646602	0.009437673832642908	0.007795805910318336	0.003114816015715118	0.06795732503167157	0.002836578010263235	0.0014533633234126604
Oct 12, 2012	0.2981684981684982	3.909678141822481e-08	0.0016911808647842477	0.008654334379198077	0.009741277296261832	0.007390744920867002	0.0033997495132323634	0.06519933660605125	0.0028658725269534056	0.0014528469015635316
Oct 15, 2012	0.2981684981684982	1.858303808150877e-08	0.0022035213989418725	0.011550004328091532	0.009436492800137175	0.00671203068770767	0.00306005838778915	0.057177486614641455	0.0028636125688987096	0.0010529871354687656
Oct 16, 2012	0.3418803418803419	9.351853579986846e-09	0.002251311270591339	0.025093394839801157	0.008567254942230087	0.0065289930945558365	0.0032396994048111416	0.03738691419834325	0.0022768121848719416	0.0010843187177141341
Oct 17, 2012	0.3418803418803419	2.5943851867158854e-09	0.0024148683060367954	0.030835898127931343	0.0068458984196199625	0.007606897868044785	0.005642943160846614	0.023527099210215768	0.002336414407500968	0.0010921545983729455
Oct 18, 2012	0.3418803418803419	2.5943851867158854e-09	0.002762828325540724	0.030854750764278325	0.0019468977598650337	0.011167551047332703	0.020112802097987985	0.029757402703541134	0.0024745145288969	4.0373442251185774e-05
Oct 19, 2012	0.3418803418803419	2.413381569039063e-09	0.002573452559904394	0.020832163162483895	0.0013394041320578271	0.011039304312656985	0.02801458394303627	0.028556671823878527	0.0017735331768454414	0.0010473064951285224
Oct 22, 2012	0.3418803418803419	2.8156118305427075e-09	0.002379606874917773	0.027043449188498533	0.0014116640857957169	0.010128933125663469	0.03257075087031112	0.024056795971561094	0.0024844644113390948	0.00345176662466744
Oct 23, 2012	0.3521855921855922	2.0312628206093335e-09	0.0022026029960952953	0.02793941220576573	0.0008395886674487002	0.010087538933132934	0.03633774338754759	0.03210204302544376	0.00337667765032744	0.00903521219393098
Oct 24, 2012	0.3521855921855922	2.0915973598348074e-09	0.0035527155342794476	0.04027031514036501	0.0008385582120515241	0.0104040916127371	0.03372093796001951	0.02415659160538795	0.009050658782971628	0.015998704109518164
Oct 25, 2012	0.3521855921855922	2.433493082113335e-09	0.005040870532883174	0.051243316752391015	0.0008156925739853689	0.010313927535189324	0.031006177989491696	0.03624236810137096	0.01612706371183234	0.01947056342474322
Oct 26, 2012	0.3521855921855922	1.4560735466464545e-08	0.005956850366587169	0.041088419692414044	0.0008347621192054412	0.01252121640523936	0.028333507320832813	0.04425403161660218	0.019655219221796465	0.020723158052740484
Oct 31, 2012	0.33362637362637365	5.971108232030832e-08	0.006774529374351483	0.029558449334899043	0.0047888648246828805	0.017814705746007558	0.028550114928640513	0.043151186406486505	0.022077336092289884	0.020192297287518264
Nov 01, 2012	0.33362637362637365	5.311450603163924e-08	0.007308894948541648	0.015529554722451011	0.00540910439708243	0.008142011884204575	0.03211739093948739	0.04928599168563212	0.021333652150256573	0.01650868710356529
Nov 02, 2012	0.33362637362637365	4.271685377175515e-08	0.006023845054805861	0.0053588740599507185	0.0046371053739473105	0.004129635171159696	0.03192113572436512	0.05355619433284589	0.01740830218680228	0.013270919125960897
Nov 05, 2012	0.33362637362637365	1.496296572796421e-08	0.003827206729404436	0.019658586549942493	0.004220713216267733	0.007531635699799916	0.0327739978938134	0.04835090500509495	0.013853755220359157	0.006272134403885516
Nov 06, 2012	0.3484737484737485	1.0860217060621566e-08	0.0013367605629402309	0.022035808999312505	0.0034722278596806292	0.01110809393441276	0.02789274649026864	0.03785628792110529	0.006506692254565745	0.004102517856511336
Nov 07, 2012	0.3484737484737485	7.722821020889076e-09	0.0011142530442254709	0.023043085386219797	0.003267195485049082	0.013317640669508976	0.02461642662376437	0.03624730217580586	0.004253116685438921	0.0035941169640801604
Nov 08, 2012	0.3484737484737485	7.964159177791678e-09	0.0013874287553145952	0.02361690946033474	0.0029968291720697277	0.01542874448855057	0.026289476373048848	0.015442857052266539	0.003580307454801427	0.003795037899462054
Nov 09, 2012	0.3484737484737485	7.421148324761122e-09	0.0036262356862286375	0.02766413692197158	0.003095603083950406	0.017291483152411306	0.022147764462698116	0.022641353273718516	0.0037269711487989896	0.0037684466518780953
Nov 13, 2012	0.3484737484737485	2.1117088729058057e-09	0.006363654071018399	0.0385786929255793	0.0024869413887252455	0.02409277477163567	0.024699705291795028	0.02490275098557961	0.003755704467851397	0.003888247565583512
Nov 14, 2012	0.354969474969475	7.240144707164015e-10	0.0076424489926997866	0.04041235538437312	0.003140154497158994	0.02068264592882139	0.023680701141296726	0.024497201902679927	0.0038327341522578036	0.003895817772574199
Nov 15, 2012	0.354969474969475	5.832338791899794e-10	0.010566171608775656	0.04344046875721068	0.0035974585929381773	0.012857788821569386	0.021073102748559787	0.022065817369569526	0.0038703980975022647	0.003943218134090309
Nov 16, 2012	0.354969474969475	2.0312628206052927e-09	0.010776323887456226	0.04344046875721074	0.005171395374316106	0.004749193340064575	0.01590248739466665	0.01880439419151541	0.0038946023999429733	0.0036937236939162447
Nov 19, 2012	0.354969474969475	2.8880132776011984e-08	0.010325403016435874	0.022417733208495827	0.006344360532040549	0.005021491864744124	0.011197346491044154	0.0164880850064966	0.003628321704585917	0.006292967398596387
Nov 20, 2012	0.305982905982906	3.16957446065418e-08	0.007908420069934316	0.00706267498039589	0.006219953198194543	0.004512117510116796	0.00666229344052967	0.011637412380740335	0.006403792875809281	0.006187235248908011
Nov 21, 2012	0.305982905982906	3.1052176188135436e-08	0.0032418841966965163	0.006028666334586276	0.005881130340859632	0.00251541218679212	0.003592751114616091	0.01254400876072161	0.006329714787627391	0.004840947369010725
Nov 23, 2012	0.305982905982906	3.91973389835967e-08	0.003009217703107865	0.004612562977710649	0.003403726871186127	0.0010620997181377892	0.01172540108751309	0.015203474862041235	0.004921251291428274	0.004577303567190422
Nov 26, 2012	0.305982905982906	2.2846678853452732e-08	0.005012214932447563	0.012066137873559557	0.0026578943803659003	0.01044398056187306	0.014450960286804072	0.014844401576714867	0.004769818934260535	0.003968985494794607
Nov 27, 2012	0.27555555555555555	2.294723641882899e-08	0.006376553790228963	0.01726186599282223	0.0011154892324418682	0.01654924764924842	0.013785007846051333	0.007179078251597128	0.004232024754762489	0.003728759782028443
Nov 28, 2012	0.27555555555555555	2.1499207477414013e-08	0.006942932046967826	0.018973449106179582	0.0014270550745684035	0.018330251598406514	0.013375537088560178	0.0034661076841485342	0.0036581622514115448	0.0029577180805015085
Nov 29, 2012	0.27555555555555555	1.667244433936386e-08	0.008007069682905692	0.02088741795003069	0.0016732758606673491	0.019565755352183817	0.012198351926921721	0.005162633459115858	0.002874618109595442	0.0029091356204175105
Nov 30, 2012	0.27555555555555555	1.3776386456533874e-08	0.007296505878550537	0.020982935538444394	0.002774793499229869	0.02054596983130213	0.010546139151101367	0.015496972706969092	0.0028252478849780044	0.0022439842787411383
Dec 03, 2012	0.27555555555555555	2.8357233436201586e-09	0.004900011862722882	0.02201880752621827	0.0030878192462041134	0.01628537848741574	0.006824004968744845	0.03207546268920189	0.002149311115073735	0.0023653463983837955
Dec 04, 2012	0.24434676434676436	4.10274866735849e-09	0.0019628757708153987	0.020338645473437656	0.0039441004286523895	0.019191250803042497	0.004975329300319805	0.037818088635426815	0.0022726411213446207	0.0018940831026293256
Dec 05, 2012	0.24434676434676436	1.978972886602273e-08	0.0014258426611264384	0.03389062197263035	0.004081347566090481	0.02145634101830134	0.005394007092593131	0.05995314220991893	0.001793736291800201	0.0015024592202442844
Dec 06, 2012	0.24434676434676436	3.227897848572863e-08	0.0008136849828418507	0.046591647950639886	0.004160883997973687	0.01737050842906104	0.00809111447763507	0.0896569067495134	0.001395762228619972	0.002221939334488067
Dec 07, 2012	0.24434676434676436	3.630128110077104e-08	0.0003063254796663674	0.05177480764567293	0.0046714891806655685	0.008223295025891093	0.009847789024050684	0.09488256902962118	0.002126908712075383	0.003088289225604214
Dec 10, 2012	0.24434676434676436	3.169574460654932e-08	0.0004233680272553703	0.04073187590580769	0.006864151117745191	0.009422070841567227	0.06033833706829346	0.08132627919890101	0.0030073064656634747	0.004189360309892493
Dec 11, 2012	0.14564102564102566	2.7834334096109292e-08	0.0004822365158855294	0.025284710126878586	0.011177135573006343	0.009797779585405453	0.09411105594581595	0.06520570315366889	0.004126231416296687	0.004880216325227072
Dec 12, 2012	0.14564102564102566	2.3409801219563446e-08	0.0005046874730298516	0.01298665316142083	0.013815628426265953	0.00868209320346285	0.10542615556593951	0.04046020589446347	0.004828289661112536	0.004774567758265632
Dec 13, 2012	0.14564102564102566	1.2790922315853123e-08	0.0007553283272041928	0.013005883337642308	0.015168333848758965	0.008721982152629256	0.11398142920317125	0.02380770479623165	0.004720928002761287	0.005017948718976969
Dec 14, 2012	0.14564102564102566	3.539626301256888e-09	0.0007688584599699265	0.009680804406233508	0.012995937654107248	0.008498453512966186	0.11047749482261587	0.019020060991836573	0.004968255385466092	0.0038843400730959004
Dec 17, 2012	0.14564102564102566	3.3988457097305697e-09	0.0007863634738448166	0.01019388109656635	0.01815935902732323	0.010737804066686491	0.09797420313462663	0.02381104723372805	0.003816265276716767	0.002305190715702833
Dec 18, 2012	0.2052747252747253	4.2033062327388785e-09	0.0009638015006868364	0.007199283521678098	0.01786892906382153	0.01285161732378734	0.07124576580242858	0.017835405644890945	0.002211510014338953	0.0017632612093448955
Dec 19, 2012	0.2052747252747253	4.74631708576949e-09	0.0018859924884212047	0.018440752521052695	0.014946368882506085	0.016408808443334484	0.045060751199946084	0.024190493471412722	0.0016607931216687192	0.0037285209742367394
Dec 20, 2012	0.2052747252747253	4.826763138070439e-09	0.0017470724652551943	0.03010845186076899	0.015059566737747521	0.021872841857330842	0.03157604498466438	0.049000929516254295	0.0036579195713516864	0.006603895143135666
Dec 21, 2012	0.2052747252747253	4.60553649424317e-09	0.001971637063553822	0.05882369633148287	0.013007597488452744	0.02331787548747989	0.0175855056628794	0.06926183063739896	0.00657991792903918	0.00662752815920262
Dec 27, 2012	0.1693772893772894	1.9307052552398347e-09	0.0017201161311196252	0.05812871849356413	0.010563395689867507	0.004998010068277531	0.01336999902259796	0.08878150645278404	0.009822988072532034	0.008315645511859386
Dec 28, 2012	0.1693772893772894	1.62903255911173e-09	0.0019378744345104205	0.03713652713862195	0.0039238453320895	0.0027442091782571097	0.012791824928507844	0.08644180020528569	0.0107910721986432	0.008604283534158727
Jan 04, 2013	0.2151892551892552	8.044605230279999e-10	0.0056165040663044416	0.01541643890438611	0.008966841075728945	0.0067240726346184205	0.02558302682450854	0.013646217316010945	0.01433171663117406	0.013000018552377209
Jan 07, 2013	0.2151892551892552	8.044605230279999e-10	0.007560750740201287	0.018132387694001315	0.011913106482609338	0.013559081705215827	0.0460165521718081	0.011226770059675675	0.01709627933372024	0.0134096933187032
Jan 08, 2013	0.3318192918192918	1.5284749937356567e-09	0.008661479478049934	0.017879996198108924	0.013802766148087238	0.014921627998975472	0.054938376554741805	0.009893137498606742	0.015546160453253665	0.012673783228404324
Jan 09, 2013	0.3318192918192918	2.9161693959252583e-09	0.009155788960088224	0.017744374131989468	0.013575988768260496	0.01591207813297183	0.05845255635746632	0.007456023072648575	0.013068930941233209	0.010567379103441887
Jan 10, 2013	0.3318192918192918	5.007766755747312e-09	0.009419028411722147	0.018285839385192494	0.010177126436679607	0.01775148552467953	0.060318953837200824	0.008384265714512347	0.009339059765759257	0.008941023415863784
Jan 11, 2013	0.3318192918192918	1.1765235149018199e-08	0.009394558810559318	0.02055138310374967	0.005828310557111839	0.01631367706268268	0.07112981254479085	0.008279854333672107	0.0060997147611820315	0.008216853713614542
Jan 14, 2013	0.3318192918192918	1.787913512388319e-08	0.008129543834320484	0.020721105545689355	0.004773320753502958	0.017968240569201904	0.07957647086188963	0.01942131265506591	0.004272834440285647	0.007971463782357302
Jan 15, 2013	0.370989010989011	2.0131624588307138e-08	0.002835497438613317	0.019817445586452473	0.005268308181309977	0.021576007865804072	0.05547279992712654	0.036454851627883	0.002943272298453013	0.0032852310261643736
Jan 16, 2013	0.370989010989011	1.7778577558508052e-08	0.00044906029740951654	0.02262858313942816	0.004274446709819057	0.021494875248444685	0.01660838313671312	0.06027226540890581	0.0017334515315100014	0.0022520918032669407
Jan 17, 2013	0.370989010989011	1.90858259083973e-08	0.0005043362444717347	0.020165074560528483	0.003214463506382519	0.021763410664713857	0.010774030568476508	0.07253805603861499	0.00025010910293285363	0.001337884830733489
Jan 18, 2013	0.370989010989011	4.6980494543714624e-08	0.0007041792278562718	0.026520836571667754	0.0030169841696542363	0.02153265685690037	0.009400244062582086	0.0707414163024392	0.0012285192655780677	0.002068568015496484
Jan 22, 2013	0.370989010989011	1.4619058854373007e-07	0.0011747835288641278	0.024800046356837385	0.004196651879401606	0.015449065273979445	0.009593037986438489	0.08588982052727458	0.001971050477328201	0.0031784123010255576
Jan 23, 2013	0.34554334554334554	2.0915973598221442e-07	0.0017433735507648201	0.019817189833630962	0.004099678566451692	0.012215953050860835	0.008530767695033246	0.07279844783594071	0.0030988908866502406	0.0029648226123043736
Jan 24, 2013	0.34554334554334554	2.4061414243184474e-07	0.00179213381870342	0.0178962669488533	0.003882883394339806	0.0041430318371031265	0.008610031265164061	0.06062815542040416	0.0028818378413761206	0.0028227469018465637
Jan 25, 2013	0.34554334554334554	2.1237757807425112e-07	0.0016317128701214263	0.01184336498981973	0.00358584663838736	0.004430683844104352	0.008000844001277579	0.03183862711791347	0.002737458373439389	0.0028178274613417493
Jan 28, 2013	0.34554334554334554	1.4367664940933714e-07	0.0022141215504761346	0.017898751404806082	0.0009447715927163824	0.0034897562168071453	0.00624493093894682	0.00828542506278936	0.002732459164212609	0.002644166435360125
Jan 29, 2013	0.38622710622710626	1.666037743150781e-07	0.0022902420774161426	0.021808408207420044	0.0017155613405845974	0.0017521032765544003	0.01646183206424891	0.008188176048012585	0.0025559822248977368	0.0035421165674875336
Jan 30, 2013	0.38622710622710626	1.9719338570247423e-07	0.002374370907750439	0.02415125017073894	0.0028875592203065938	0.0029045175965972773	0.023697107661945747	0.00823767595569768	0.003468492617368366	0.0029550911948018396
Jan 31, 2013	0.38622710622710626	1.8914878047239212e-07	0.001844367252301831	0.023664893560602775	0.00529490279413423	0.0070842773717995295	0.032829378554221876	0.00760102119447575	0.0028719486289507466	0.002273071067753033
Feb 01, 2013	0.38622710622710626	2.5720614071890443e-07	0.0009609834598029898	0.025287864411651106	0.006006710121420876	0.011442257961386608	0.03604422588773679	0.01106187647648062	0.0021788695463389822	0.0024595560721388404
Feb 04, 2013	0.38622710622710626	2.559994499343954e-07	0.0008927254659547767	0.02150783775197753	0.00981226160093082	0.013203844271138849	0.03289742754062627	0.011444665151665274	0.002368378404853053	0.0021782255682599666
Feb 05, 2013	0.39540903540903544	2.004916738468166e-07	0.0005730804167754509	0.018740312143935057	0.013548520723149427	0.010762490057871905	0.03161231931712409	0.00933733789201915	0.002082486127182575	0.0021190012359669514
Feb 06, 2013	0.39540903540903544	1.5759381645739421e-07	0.0006268822359892006	0.012136628221877357	0.015616232566977507	0.009687144198103763	0.027714628441447068	0.011156738035900563	0.002022301472410656	0.0014115480791228167
Feb 07, 2013	0.39540903540903544	9.605258644725288e-08	0.0006598280445362967	0.009174669578131116	0.016396228471306444	0.008103628178400378	0.015946584245465797	0.011463128139738762	0.0013033769634550898	0.00147967994203896
Feb 08, 2013	0.39540903540903544	1.1109599822751148e-07	0.0005283424732688787	0.009228925711802229	0.012784996953766324	0.011795689103427393	0.0116008638275307	0.010826473378515816	0.001372613584448794	0.001577782182788875
Feb 19, 2013	0.37484737484737485	4.096514098290272e-07	0.000884901608881849	0.05229731065419609	0.0019713899815940496	0.016232393920987017	0.003991284191676261	0.06458225897867463	0.0013843107633197925	0.0015410057828972442
Feb 20, 2013	0.347985347985348	5.309640566986981e-07	0.0005102801252034084	0.07256458891273228	0.001950286033902506	0.009063220823416922	0.003356068017423674	0.05948838423413709	0.0013450693976882568	0.0027859436360797916
Feb 21, 2013	0.347985347985348	5.872762933092901e-07	0.0004947178275344597	0.11350462325571589	0.0015112740764363368	0.011318828005474795	0.0035703911729912203	0.04024549407618873	0.002636609641188765	0.0054805910534649616
Feb 22, 2013	0.347985347985348	6.102838642673335e-07	0.0008633086082766774	0.12577996693514054	0.006810129162622784	0.02487249083457645	0.007206685331799284	0.024865347518266034	0.005418269153929897	0.006761269477743369
Feb 25, 2013	0.347985347985348	3.8270198230826387e-07	0.0007513748279608263	0.1299333927100494	0.011933053420761211	0.03384750439682097	0.012965374072827674	0.030250014324995772	0.0067567467544507424	0.006513661619121822
Feb 26, 2013	0.37792429792429794	3.687647037471455e-07	0.0022295449585119356	0.10690029386226686	0.013991026496179617	0.04461541333080431	0.016801107834733618	0.056878258876818306	0.006544705052405857	0.0076570375036749795
Feb 27, 2013	0.37792429792429794	3.5856816661801703e-07	0.002726352955743777	0.08834067717387314	0.01728727176062627	0.05028476193974981	0.04291135854574919	0.08152316468373823	0.007736688834970791	0.007355900878587867
Feb 28, 2013	0.37792429792429794	2.324086450972274e-07	0.0026599383708111922	0.06532103579583319	0.017746985083505255	0.04112490449231471	0.05882111465209155	0.08683652615720718	0.007463625231948511	0.0068443298127245705
Mar 01, 2013	0.37792429792429794	2.4785428713899226e-07	0.002545641487607905	0.04480667595707351	0.014333562884462978	0.04150618263660278	0.06965357181722938	0.0902625245910318	0.00698257571737727	0.00809417516602235
Mar 04, 2013	0.37792429792429794	7.318378492939304e-07	0.002449237765697266	0.027246346424681496	0.010227328661443328	0.04529337494228138	0.07766334594997881	0.08643877609512331	0.008296430392354504	0.008776210218557939
Mar 05, 2013	0.2857631257631258	9.79832917024352e-07	0.0026651494048021036	0.024023775658730092	0.009249841744496343	0.038677378781252346	0.08133750663530712	0.05678721724593678	0.00878745709087347	0.004634136836475302
Mar 06, 2013	0.2857631257631258	1.8350750105476657e-06	0.0034163544911117935	0.020110513959244805	0.007569907583092061	0.019023115119207127	0.07027639656874368	0.038424820622751835	0.004578219993740736	0.0037042222814549788
Mar 07, 2013	0.2857631257631258	2.4355846794603705e-06	0.004766463551968686	0.02053871724990198	0.004564080406896795	0.016156680179737537	0.04179135391595626	0.03659125491043054	0.00363322687529737	0.003393199013799788
Mar 08, 2013	0.2857631257631258	2.88350829867146e-06	0.005607682308764268	0.020964387369783965	0.004562414682100218	0.013095617273207958	0.030369300395538167	0.03358226534520155	0.003317160365720603	0.0027802988169041407
Mar 11, 2013	0.2857631257631258	4.271604931122485e-06	0.007136323256369693	0.020229865274615778	0.004514392984532505	0.015447409506272804	0.058603468656926144	0.043819673905663804	0.0026943219928485195	0.0021368162972089984
Mar 12, 2013	0.3742612942612943	4.704907480327893e-06	0.0058872774620931665	0.02012142607950767	0.004630995600928027	0.015013899417228308	0.0761037573286119	0.04269343163306544	0.0020404054048484884	0.002078597942737665
Mar 13, 2013	0.3742612942612943	3.6711757082621047e-06	0.004149306068833827	0.00656422491559289	0.004925684924940685	0.015195582291351654	0.09147770554602484	0.03436741982949162	0.0019812430398274375	0.0019131041432252217
Mar 14, 2013	0.3742612942612943	2.52900265769478e-06	0.003776224819216448	0.004309617674709341	0.00698577252588142	0.012418859856420541	0.09853770135370356	0.032476555188664435	0.0018130657585492967	0.002508714656015955
Mar 15, 2013	0.3742612942612943	1.4405675700644155e-06	0.003188662573254354	0.006042489165542839	0.006340306353531698	0.009756385392873284	0.10164974833643718	0.03882272984853786	0.0024183340951088993	0.0030966206324334524
Mar 18, 2013	0.3742612942612943	3.225082236742677e-07	0.0020364002139377016	0.006990820617103121	0.004730137373104152	0.01081532409996594	0.08808923984229051	0.028546326183960146	0.003015772966247021	0.0028826607916355744
Mar 19, 2013	0.3585836385836386	6.23135121122514e-07	0.0008821750143078405	0.011253672062273826	0.0065749862903766235	0.010559432727960352	0.0680586780248786	0.02705655404270486	0.0027983437668806944	0.002253055989724419
Mar 20, 2013	0.3585836385836386	3.133956970997119e-06	0.0006305198163456067	0.017086480452797006	0.006695003642604904	0.010911659675308516	0.06169813995746015	0.02381486716225302	0.0021585299238423505	0.0010816948171043237
Mar 21, 2013	0.3585836385836386	7.475932086369604e-06	0.00042462828097755364	0.018004036315178877	0.004950611679805893	0.011219933516406504	0.0495844512150493	0.03179851786798755	0.0009681751311771376	0.0007434922376787472
Mar 22, 2013	0.3585836385836386	1.481003778253262e-05	0.0003720971844584916	0.01876398754774296	0.004948118907297046	0.00670962229830786	0.03496624133397971	0.03943837500266547	0.0006244885973214261	0.0008023344775055454
Mar 25, 2013	0.3585836385836386	1.9086006911992266e-05	0.0003598775786877786	0.014776971606838675	0.005413500505722153	0.006912679628210969	0.029637721872250947	0.06525583971608116	0.0006842849639982878	0.0015173399307563612
Mar 26, 2013	0.2945054945054945	1.872222986348787e-05	0.00037190127035560835	0.009195714381515273	0.006058938787514771	0.007194461186089681	0.02709021149599573	0.06508203296627398	0.0014108842298380295	0.0040423741142264465
Mar 27, 2013	0.2945054945054945	1.7714944731115962e-05	0.0005019781171231146	0.008393953652452846	0.006092064694903969	0.007537656673249628	0.025340459532130988	0.05556277097647968	0.003976861839642313	0.006054210353754029
Mar 28, 2013	0.2945054945054945	1.9309083815022486e-05	0.0005849784252558382	0.006142025726811201	0.00561199147820124	0.010830978630957862	0.029327590174280698	0.03751042522201657	0.006021320001442807	0.008554169719116189
Apr 02, 2013	0.36752136752136755	2.6172338767068687e-05	0.0008182159588839646	0.003600171534463904	0.00947880640319516	0.005916208520753993	0.025081624170811466	0.03412740098457653	0.008288558457923373	0.010318123471062349
Apr 03, 2013	0.36752136752136755	3.523344020251306e-05	0.0010274640399704341	0.013052613031252545	0.011134493875473106	0.005773963022786359	0.016360208552528826	0.039672504791140276	0.010117419654806838	0.010039419852890025
Apr 08, 2013	0.36752136752136755	0.00011637406371891901	0.0005742887510391129	0.04861613854830707	0.0120058121948102	0.006629693875639357	0.0251469041242116	0.02346900446327574	0.011019073148112183	0.008543527846907765
Apr 09, 2013	0.32844932844932845	0.00016690021801776933	0.0005581713387501196	0.0448342120105531	0.012051401891644298	0.006810323079407802	0.02391329991484089	0.02410645504295018	0.009637980929131469	0.007514505073316233
Apr 10, 2013	0.32844932844932845	0.0002961013243300049	0.0004523910406204301	0.038797276334628095	0.009386010447068176	0.010885769489433653	0.0161423548798737	0.025507095517641677	0.00873596341573678	0.005427124974044255
Apr 11, 2013	0.32844932844932845	0.00024026532834903758	0.0015041322264958171	0.040701721430662426	0.005494243700926365	0.008694285674712782	0.01138425621978309	0.02477494254223739	0.006868513055882468	0.005621872728015908
Apr 12, 2013	0.32844932844932845	0.0002079208868882656	0.0028027328765079197	0.03040921717554528	0.003392992196588341	0.010431938614965476	0.007821133758468848	0.012631389626681148	0.007043242698768784	0.009835397401315867
Apr 15, 2013	0.32844932844932845	0.0003350273187791785	0.0035229575840828326	0.07720038886105816	0.00034438828258346677	0.008184158698403731	0.007955708763128141	0.0015311547010776923	0.010917193025606403	0.018820645035069805
Apr 16, 2013	0.326007326007326	0.00040758517308712083	0.00397093924415643	0.4936621406860834	0.00129662093496533	0.007824857107241096	0.008309798860263562	0.00288595603296135	0.01916397411122876	0.023855775974650037
Apr 17, 2013	0.326007326007326	0.0004978976119184501	0.004020080538390181	0.7201664702403344	0.0013942445889808088	0.01231575068593457	0.006372929490228171	0.004172794469083305	0.023369935027555924	0.029193801761681647
Apr 18, 2013	0.326007326007326	0.000500374867653002	0.0041233518338549555	0.9067012256113313	0.001355123381458852	0.011956900667781312	0.006861386914546186	0.0035098776989620417	0.02806297605793358	0.025477546552629744
Apr 19, 2013	0.326007326007326	0.00041498007588731007	0.005324097810124791	1.0	0.0012416785515824164	0.01114045666674784	0.007859277188290026	0.008237039301042214	0.023282069678487574	0.024620154938791567
Apr 22, 2013	0.326007326007326	6.563987592881865e-05	0.005226593495609976	0.971595665705837	0.0019015576692289113	0.012445954236984327	0.006560946832128762	0.013388212974096484	0.024888311356229483	0.022958649729400548
Apr 23, 2013	0.333968253968254	7.398953258922748e-05	0.005236987800462233	0.8458826816516042	0.0025146978754966246	0.011793732287043775	0.007811372917084052	0.018151186406491798	0.023199864841809838	0.01781573289312371
Apr 24, 2013	0.333968253968254	0.00010032485505825755	0.005443926085349773	0.6230567961732179	0.002849319426145875	0.01716263432038847	0.007957923989544705	0.027936410922790336	0.01797355561504285	0.011160920943736535
Apr 25, 2013	0.333968253968254	0.00012893694158799295	0.004947719758232375	0.42398570746073316	0.0027100659296361526	0.021671139246449186	0.005690085948072397	0.039926530040892916	0.01121083589767332	0.011484293559309777
Apr 26, 2013	0.333968253968254	0.00011666495664403903	0.004283609551511967	0.18766675388238124	0.002655646422756248	0.020822934610419758	0.001356203146289783	0.04726079289017491	0.011539451999830181	0.014184072359115488
May 02, 2013	0.3095482295482296	2.044256869194184e-05	0.004967068125533871	0.09778404553503128	0.0031393613872794214	0.036393623548269485	0.001954937310538323	0.1534333199638837	0.011262141495765942	0.01891246663089929
May 03, 2013	0.3095482295482296	3.628366341530101e-05	0.0030991529302711804	0.08285803092827623	0.003400099005517462	0.03697705587644151	0.006272967398296565	0.15989536579028044	0.016698271902032196	0.02593209330297816
May 06, 2013	0.3095482295482296	4.313107049504378e-05	0.003199293576820768	0.05700945890830038	0.0033564532745122178	0.03687605404666756	0.006590298582121643	0.10708485334685446	0.024655214125516793	0.02674143678916588
May 07, 2013	0.35311355311355314	4.054851087802988e-05	0.0031817959615148507	0.04962700765344482	0.003695458021870919	0.03526649731675421	0.006038637979176085	0.08595666927722595	0.026610730045487346	0.02452515421423526
May 08, 2013	0.35311355311355314	4.1318218706444285e-05	0.004434064775838805	0.02349092075048298	0.0040567105022101205	0.02664446332354002	0.012050762467144155	0.07706578553674535	0.02530152269365097	0.02115566284393608
May 09, 2013	0.35311355311355314	3.625301346937412e-05	0.005528923119241647	0.009646716209214834	0.0041318600625026	0.016933385755938453	0.013160590900626856	0.06327393344437375	0.022906461616298328	0.015655188056733323
May 10, 2013	0.35311355311355314	1.973776071622076e-05	0.005666433678050983	0.010076380944549568	0.0038073556601559097	0.017874915480581732	0.014144982138409028	0.035226107938704905	0.0182287336976786	0.007885922831442163
May 13, 2013	0.35311355311355314	5.436946444752642e-06	0.0053431936087832465	0.017069686017766518	0.003972889942576956	0.030572094835148562	0.03024275558664312	0.02772185826816472	0.01115339656107993	0.0040074574300122175
May 14, 2013	0.2761904761904762	1.2386479787895102e-06	0.005260146745156165	0.02416571847314273	0.004353674126026192	0.04586341060450332	0.03733597979053546	0.030085120741818665	0.007659046383412875	0.0035557077159211557
May 15, 2013	0.2761904761904762	1.3632388022904335e-06	0.006247818008053623	0.03265214503776751	0.0040740847508021994	0.06004400729501835	0.04124363918507232	0.030653653443587017	0.007268097907956962	0.002239399169150071
May 16, 2013	0.2761904761904762	1.2872172828661324e-06	0.004953749721312905	0.0684598779605129	0.0027080583677559014	0.062272520096512025	0.042425462477013016	0.033261550509244044	0.002144651657937963	0.001614579478361172
May 17, 2013	0.2761904761904762	1.5233465578821915e-06	0.0034365352713951096	0.1018344029240178	0.0010003667360708162	0.06621129040901977	0.022690218030935353	0.08561414901564107	0.0015097005165931026	0.0016798128117079753
May 20, 2013	0.2761904761904762	3.0486841555585313e-06	0.004194539457504427	0.1521938379353621	0.0017128259860176172	0.07847676596657997	0.018203000025796907	0.08771272227230592	0.0015759916083638906	0.0019551432698254097
May 21, 2013	0.2220757020757021	3.347038452029284e-06	0.004144093037230954	0.15227548397804488	0.0036349066395146862	0.07247129651428846	0.01328935093593648	0.08839266955728502	0.0018557865495379407	0.0020321946037542924
May 22, 2013	0.2220757020757021	3.5070657615687526e-06	0.004269702979565088	0.16110280469252272	0.005377646108419976	0.05979669581019259	0.0168987854744706	0.08278421860197867	0.0019340872707564365	0.002187264443167346
May 23, 2013	0.2220757020757021	3.4274241697909525e-06	0.0037628084579447397	0.13227214262836923	0.006614163877092854	0.03069958894814264	0.012996179565187472	0.05234129788459035	0.002091671567434354	0.0022089840118044747
May 24, 2013	0.2220757020757021	4.01667139138155e-06	0.002545597096196981	0.07626490594403981	0.006138247177379614	0.018613237350985766	0.007222745723339682	0.0525751093456451	0.002113743318851551	0.002254682867806042
May 28, 2013	0.2220757020757021	4.011221171338327e-06	0.0017968948532437032	0.03075849331965078	0.005903362782883467	0.008523290028480044	0.008907909992068141	0.02699607184030918	0.002361122271069045	0.002249238050159731
May 29, 2013	0.242979242979243	3.7545982644986615e-06	0.0008658318901816888	0.012526386383600372	0.004492400944892146	0.008193190158592977	0.013875555225770326	0.012984573855316078	0.0023524828609485394	0.003088098179376469
May 30, 2013	0.242979242979243	3.525970583859703e-06	0.0009270214578282446	0.011138842091474822	0.0024999705650175425	0.008902009259047747	0.02302893999481006	0.014619503282135349	0.003183977549033847	0.0034701757202961706
May 31, 2013	0.242979242979243	2.5932790534837786e-06	0.000939816746240374	0.02028841135744896	0.0013609271624505613	0.017718972267995552	0.020885154632525917	0.023745949284258005	0.003558854537545106	0.005609872636491823
Jun 03, 2013	0.242979242979243	1.84480898287679e-06	0.0020766969075500484	0.0150527370836524	0.0011199990032442733	0.01818093145663395	0.013079804362309624	0.03470166357906094	0.0056713146855355496	0.005096635886282912
Jun 04, 2013	0.2426862026862027	3.0368585858706225e-06	0.0020664401790852797	0.020882415546823706	0.0011231354249457274	0.033364622325410646	0.011171940613131703	0.033768168535417704	0.0050998607817753575	0.0032535173514531015
Jun 05, 2013	0.2426862026862027	3.6508228570306017e-06	0.0023130368645531566	0.01893150868873512	0.001660687563850819	0.0413549056784452	0.013125977987875714	0.03357908207133454	0.0031608471058557014	0.0016079048005869278
Jun 06, 2013	0.2426862026862027	3.3382094977894937e-06	0.0038636605878664748	0.010600445872089102	0.002131835044802293	0.038493739090754334	0.009834497665593318	0.03479907175752808	0.0014415680898686857	0.001838879696529851
Jun 07, 2013	0.2426862026862027	3.9941666082505115e-06	0.0041521715345469125	0.014652885819743408	0.003728109603727227	0.07557390413768983	0.007690919980787373	0.028920201692397212	0.00168560715776667	0.0032341978011203995
Jun 13, 2013	0.22481074481074484	1.0278270318269546e-05	0.003301918033908973	0.01817788733842911	0.00779359679314207	0.09319548715999806	0.01076731566341516	0.2998772847949	0.0029489540453477877	0.005322321189643893
Jun 14, 2013	0.22481074481074484	9.940396898605956e-06	0.002302840730366874	0.018388444980415065	0.018811205804165895	0.10108913388901657	0.009937436468018123	0.42462087208979993	0.0051144367528528955	0.00891346499672617
Jun 17, 2013	0.22481074481074484	3.5408329920216047e-06	0.002311511279657991	0.0187621729206996	0.0232824041379023	0.08702173149952964	0.010883407372680582	0.47279972114527524	0.00878965637891391	0.011029875168153475
Jun 18, 2013	0.23350427350427352	2.7337378608003253e-06	0.0022569897461639527	0.014457645944794317	0.024694527570735304	0.07646621240431203	0.011864198867540395	0.3541081740105324	0.010982610469161845	0.013525634501482689
Jun 19, 2013	0.23350427350427352	2.641064008549754e-06	0.0031331089394083644	0.01914906604179434	0.02292818674981687	0.053446826676061494	0.012002304389296496	0.226998777622908	0.013562793962953039	0.01124408575713382
Jun 20, 2013	0.23350427350427352	2.712560437532147e-06	0.002161664587618897	0.018786627761648824	0.021326932028611797	0.0241126439840654	0.010604288844498856	0.0781820004966372	0.01130131005738594	0.009264384091051094
Jun 21, 2013	0.23350427350427352	3.523054414463128e-06	0.005458964027949501	0.10373860444597037	0.022499618480128773	0.03096511387769426	0.01625083174830732	0.039210293434223324	0.009307253510456881	0.008642313674961825
Jun 24, 2013	0.23350427350427352	3.6351358768312843e-06	0.007181186698101456	0.16899050172999908	0.023094872260323727	0.049967908211480644	0.03419416570281891	0.02869275677882788	0.008678554414146486	0.007032080498407369
Jun 25, 2013	0.17753357753357757	3.2579846721318787e-06	0.010549287057383316	0.2357945506917206	0.03641472282046959	0.06787503590007501	0.0774843971911929	0.027370584003460215	0.007055316031732453	0.006566357543415922
Jun 26, 2013	0.17753357753357757	2.6603710611020225e-06	0.01175265614074594	0.2858051388584235	0.043675734831514115	0.08869661579147312	0.10593344241475214	0.10101880678168403	0.006587137660820935	0.006778200950161864
Jun 27, 2013	0.17753357753357757	1.9636076906113836e-06	0.011936264943928696	0.37299867938987963	0.04775839507473885	0.11408901768423117	0.11728869301361908	0.15576729631825606	0.006757050104524889	0.006873628543646978
Jun 28, 2013	0.17753357753357757	2.000371536512868e-06	0.010809547401287947	0.4614518878041355	0.05328640088957834	0.11839326108569526	0.11433060426666367	0.16909104799742875	0.006854025056326848	0.006237865485812182
Jul 01, 2013	0.17753357753357757	5.154761804794054e-06	0.010275720590880577	0.4388117348941577	0.048540848252086446	0.10989646334042459	0.09191140534238151	0.1697641512437189	0.0062079531012522214	0.00644197450521085
Jul 02, 2013	0.14691086691086694	7.3239091590338425e-06	0.008513920700944557	0.3337037933209561	0.03959396044739492	0.08873695631363991	0.06421325264738466	0.15319123199064008	0.006415371748161914	0.008259898818036729
Jul 03, 2013	0.14691086691086694	7.366867350962423e-06	0.004492305218456135	0.23708403204599005	0.0264596569167691	0.05208683929600963	0.04603067424014149	0.12893866468031256	0.008262773701595805	0.01387844913265225
Jul 05, 2013	0.14691086691086694	1.462517275434479e-05	0.003461960101779858	0.06940542353324798	0.007907546849450922	0.018446907959180046	0.024969132204426286	0.08529263836100112	0.01441498015961848	0.023990836706236196
Jul 08, 2013	0.14691086691086694	2.0482791718090906e-05	0.00458742817411499	0.05882397948658422	0.003040317202143868	0.0413947946276045	0.025356035342820795	0.07526150594318533	0.024615429763258773	0.026289884091508984
Jul 09, 2013	0.09890109890109894	1.8711429980965544e-05	0.006147517829862788	0.043362260154404184	0.0031742797065180757	0.044885002417417864	0.016520812467510682	0.04690426622357645	0.02686002313668178	0.02857057312780978
Jul 10, 2013	0.09890109890109894	1.5248167094875048e-05	0.00575990061204603	0.027038142317729493	0.0030274070375277923	0.054036882075017285	0.01235369467921679	0.05335994550237922	0.029096638403146437	0.035558089107223946
Jul 11, 2013	0.09890109890109894	1.0282533959040273e-05	0.00554641059850824	0.0278597421582948	0.0026964278992344585	0.05177118976241414	0.010797844252413537	0.051499003635331164	0.0360887362793162	0.03162271282398172
Jul 12, 2013	0.09890109890109894	1.0616485633654146e-05	0.008494085655785471	0.0359253091917642	0.005688691718890603	0.055390547432924736	0.014186517633616304	0.0278504625297242	0.03199820309982017	0.02991708787511155
Jul 15, 2013	0.09890109890109894	2.139883091564052e-05	0.011398849920116737	0.04083795547689427	0.006249025857418387	0.05785839392941147	0.025105368628900854	0.02365252019791523	0.030178527343192468	0.022260527987021085
Jul 16, 2013	0.16205128205128208	2.026164552031595e-05	0.01203495045845593	0.05353915195678066	0.007846583428474475	0.058026529613252484	0.027248600184580366	0.020684913192166875	0.022303074050210425	0.014381975361045515
Jul 17, 2013	0.16205128205128208	1.572094854424742e-05	0.011263945599663755	0.06766284561400766	0.009528983442052556	0.07465164152810147	0.029906871881547396	0.022747197127456383	0.014219016011527386	0.008849180924360038
Jul 18, 2013	0.16205128205128208	1.3517531171727494e-05	0.009305567196872642	0.07170673611029547	0.009486001249788836	0.08252587061771466	0.03739655238774755	0.02505952722021567	0.008529721767124765	0.0070994362360092735
Jul 19, 2013	0.16205128205128208	8.557851043763066e-06	0.006551518900930272	0.07544982171105483	0.009281801039793305	0.08748158334743902	0.045481298089445454	0.02942570557267631	0.007083494220157519	0.007048973164567447
Jul 22, 2013	0.16205128205128208	2.227732191827696e-06	0.004953891181949638	0.04699520154125006	0.009742886269723453	0.07570154877500729	0.036833054168654726	0.03087473180921261	0.007032212890071236	0.004668790832132266
Jul 23, 2013	0.14012210012210013	2.3812232596176894e-06	0.003541605103456173	0.06906027597043336	0.007033428994707085	0.07098667498364282	0.02572507821826613	0.05116237243032384	0.004613435903897212	0.002291936883291176
Jul 24, 2013	0.14012210012210013	2.075508149361409e-06	0.0024551509238736014	0.07827244378344607	0.004224551553638057	0.04197762485843046	0.018555221025609647	0.035630542875533085	0.0021980412710533694	0.002716617734215203
Jul 25, 2013	0.14012210012210013	2.0956397739496972e-06	0.0007203874760774861	0.059279618356368795	0.0036865600570574627	0.016189042912072727	0.016576193127879845	0.023594425450926	0.002629608321478821	0.002246727583261997
Jul 26, 2013	0.14012210012210013	1.7794867884073856e-06	0.0005431133460317553	0.06422854500563015	0.0028863997719080006	0.020627102448664118	0.025940024406264094	0.025484016782232506	0.002152098902277043	0.003141137389880012
Jul 29, 2013	0.14012210012210013	1.4137589231347001e-06	0.0004924103618873442	0.05857734547375706	0.003125026724266969	0.02537178005865262	0.03388991819999949	0.022459906666421264	0.0030610115628641036	0.004131816587448131
Jul 30, 2013	0.14744810744810746	2.199012951156316e-06	0.00045141909063400984	0.054927241245955556	0.0040087117909239	0.023626901950250006	0.04065625805615626	0.019542277059427477	0.004067754622463008	0.006917604998461096
Jul 31, 2013	0.14744810744810746	4.263419545300551e-06	0.0001877862570949784	0.050115678217716966	0.0030057511000318024	0.024443797524293234	0.045325955337157886	0.021117838429763794	0.006898714589304964	0.00706000906963233
Aug 01, 2013	0.14744810744810746	5.0630533051709696e-06	8.32457371457557e-05	0.031977140277172106	0.0024769576259964354	0.025543829375243826	0.046336721614432905	0.02279797034463123	0.007043427742323802	0.006869664334316491
Aug 02, 2013	0.14744810744810746	4.44957171032481e-06	0.0005895575474843258	0.017843216507194986	0.0026045430479221874	0.017480541719020717	0.039229167664671535	0.02403323974509384	0.006849996567347253	0.005730828782898953
Aug 05, 2013	0.14744810744810746	3.720710364966238e-06	0.0011636075467209228	0.009409231449100802	0.0025854104648603987	0.011014768845792946	0.026848267236056343	0.02805737532709002	0.005692694798794336	0.005515289825579408
Aug 06, 2013	0.19960927960927963	3.0643711357568034e-06	0.0014995736907894427	0.010759411472294063	0.0033187848214327634	0.00958177716256347	0.012264324138580859	0.04072234849208678	0.005473660877533736	0.004736946575826988
Aug 07, 2013	0.19960927960927963	1.3370335007532245e-06	0.0015094849615785826	0.020499684498418498	0.004059257693531674	0.01066675657986628	0.0012764549953307109	0.06835316512914288	0.004682696792896146	0.005079182021831606
Aug 08, 2013	0.19960927960927963	5.869545091002227e-07	0.0013915515338191803	0.02842188380897991	0.00441469526191179	0.011238749058466545	0.0005822584177999644	0.11853890915572027	0.005030481586257756	0.006129181074809341
Aug 09, 2013	0.19960927960927963	3.8551759413892683e-07	0.0013491727719584868	0.02402465252566586	0.00476176461328131	0.018227744525277773	0.0005720822214600349	0.16019905011107322	0.006097506372652439	0.0061970412938627565
Aug 12, 2013	0.19960927960927963	3.748987152351822e-07	0.0013528011595924632	0.022166279473108157	0.005105715611670861	0.02203315027567	0.0004862421979120356	0.16478535184719847	0.006166466945078539	0.006143954321811482
Aug 13, 2013	0.1862759462759463	4.4567112974685766e-07	0.0012211684122943867	0.025702573696606845	0.00596799268568881	0.022981905168463945	0.0004305154084311818	0.11639911250319762	0.006112519167837536	0.004582375247678767
Aug 14, 2013	0.1862759462759463	8.266032989044388e-07	0.0010224191778379077	0.024753219233771377	0.006346503227225218	0.022568264291834197	0.013231547371650564	0.06205553539475166	0.004525619090842711	0.004592154426741003
Aug 15, 2013	0.1862759462759463	1.733129750769574e-06	0.001036814203301	0.03189792997562796	0.004960163713721751	0.022560437026337574	0.02160676463690025	0.04580922003417913	0.004535556839282039	0.004051875679241838
Aug 16, 2013	0.1862759462759463	1.9939559638419896e-06	0.002825551487036335	0.06033135919759443	0.004310115289686229	0.014737988308471785	0.04215686627424894	0.026363396171083436	0.003986517472523544	0.004426899435020085
Aug 19, 2013	0.1862759462759463	2.8337121922974935e-06	0.00421794527394379	0.09357115114048468	0.003252230117999363	0.012008229466521345	0.05065835144510354	0.04903387639977305	0.004367622238063479	0.0046799759920667
Aug 20, 2013	0.21333333333333335	3.6957117542141648e-06	0.005888862475994282	0.10805552934424317	0.0030190319425757576	0.008593584893615483	0.06205645282991963	0.05314236873763591	0.004624802431186869	0.004867738618136864
Aug 21, 2013	0.21333333333333335	4.51561791926445e-06	0.0065267175109478175	0.09803750875705934	0.00287680188503528	0.009808767861968052	0.06017655631422069	0.0456672460224347	0.00481560962801933	0.005458214763410139
Aug 22, 2013	0.21333333333333335	5.505647373417922e-06	0.007804293629391374	0.07108536332459856	0.002269975670211576	0.00986897759655758	0.05630212531589296	0.04572725073368102	0.005415660343298158	0.0036554696708319644
Aug 23, 2013	0.21333333333333335	5.456736173619109e-06	0.006662393483634534	0.05967215021814293	0.0015694775882511068	0.008924738433857821	0.05006404773368089	0.034178174201414925	0.003583683741150586	0.003661783151819891
Aug 26, 2013	0.21333333333333335	4.090359975289514e-06	0.005497349726718624	0.05652595211531664	0.0013869606082268539	0.008311953860073263	0.036643929213531705	0.04156336943159519	0.0035900995952253597	0.00368101016413336
Aug 27, 2013	0.2698412698412699	2.2843662126487933e-06	0.004291016425246604	0.05785368678399099	0.0012734782520282708	0.008362530037128387	0.012105589320826973	0.09598716503994187	0.0036096383735210198	0.005810268194743358
Aug 28, 2013	0.2698412698412699	3.75401503061989e-06	0.0033513259725639734	0.05809579945230814	0.0011904793773053518	0.005707280741732316	0.009899223812345728	0.11187377046041427	0.005773422320609082	0.009534699585556281
Aug 29, 2013	0.2698412698412699	3.3389938467999773e-06	0.001942929654644989	0.05080806199129022	0.0012213724120372573	0.0032543361545568734	0.00565602684189053	0.09493477471962686	0.009558245362071614	0.010652346915672633
Aug 30, 2013	0.2698412698412699	3.6952089663881714e-06	0.0018745473648401707	0.051326619099161856	0.0013855514007959572	0.009316101708689656	0.007077302264036202	0.08831436102135695	0.01069401534233971	0.010729538549178992
Sep 03, 2013	0.2698412698412699	1.7464757508462065e-05	0.002064481796409571	0.038447503908428195	0.0014757970289895508	0.021570739514023614	0.008099698479986532	0.031004609380365374	0.010575341759711926	0.011472326303873797
Sep 04, 2013	0.1983882783882784	1.6051481261641046e-05	0.002117382728888514	0.034671703259611726	0.0020647229422390747	0.023818820479257933	0.009082705201259483	0.019239229392969095	0.01140880215627995	0.010054073696007004
Sep 05, 2013	0.1983882783882784	1.2838787716954752e-05	0.002138458606524658	0.025648171418407556	0.002497118039541698	0.02341421106281631	0.010078934055192328	0.014842969103035696	0.01009150142445655	0.006354391747686578
Sep 06, 2013	0.1983882783882784	8.428916133440432e-06	0.0022919571581574826	0.0243359280633162	0.0021250425080175488	0.032028417790533385	0.023857919254428726	0.015626213623030013	0.0065786347582447065	0.005691103106783941
Sep 09, 2013	0.1983882783882784	1.2866320378354688e-05	0.002225875712283336	0.026297917543546018	0.001247152703003592	0.02844909959352474	0.029390447223737327	0.08028089208055665	0.006204907466515989	0.0048730670169865155
Sep 10, 2013	0.18681318681318682	1.2766788500145444e-05	0.0028696980074454613	0.027731058909626214	0.00708315951220342	0.024284994349315532	0.061671626466278925	0.09582481807581346	0.005542876264024643	0.00313055521962046
Sep 11, 2013	0.18681318681318682	1.1949134824559647e-05	0.005105050084157777	0.033105095458316615	0.014513619508016367	0.014099765121821758	0.10637731840746445	0.1124268642842217	0.003852376069601586	0.0034391695136786497
Sep 12, 2013	0.18681318681318682	1.0335728911127032e-05	0.006696365436686585	0.03206497310227501	0.019794176355454288	0.012535064644177666	0.1255168746256116	0.09990704840478769	0.00408682017464437	0.002672596502950063
Sep 13, 2013	0.18681318681318682	8.788912217486444e-06	0.006940886065241739	0.05647018582213315	0.02370888141326945	0.01688341167623043	0.11150030639345754	0.10350048704082619	0.0032259126633396307	0.0026319126105698873
Sep 16, 2013	0.18681318681318682	8.022663569321007e-06	0.007003547504173305	0.10567628522970977	0.022732979493342083	0.020910238725575406	0.08309148137447653	0.11478964926684418	0.0031523533037848732	0.0033830944591358887
Sep 17, 2013	0.19199023199023202	5.041634543748142e-06	0.006243855704511796	0.12655784522253313	0.018979606414459997	0.025964093322680272	0.06189176459117998	0.090754658721177	0.00330689196571545	0.005465593924168995
Sep 18, 2013	0.19199023199023202	4.1417851142240985e-06	0.005599900124132034	0.1201789436706663	0.015526661548683065	0.028057585794356403	0.04794746812078666	0.06766319053164156	0.0054231591571403176	0.005298094139207984
Sep 23, 2013	0.19199023199023202	1.3363899323369244e-06	0.005080422930471771	0.0944884512500432	0.011895566013742866	0.04726464165273725	0.02062126578589005	0.02520786777953242	0.008299964420734794	0.010454826006222566
Sep 24, 2013	0.20493284493284494	1.2703236118847928e-06	0.0037018368521364187	0.06417754058635505	0.006826504461441848	0.045973744943138044	0.025487564411147374	0.012801853938662969	0.012557203633648381	0.01199227056792627
Sep 25, 2013	0.20493284493284494	1.317324217941543e-06	0.003174394377759496	0.05319387042818602	0.002790649317335844	0.03717349013553936	0.027024308510130664	0.00538609927994414	0.012597609863565302	0.013528103177037433
Sep 26, 2013	0.20493284493284494	1.2449831054099815e-06	0.0030232453156474456	0.037487237325382936	0.003086072580985565	0.033967171244312505	0.03260778668696461	0.004306491968601577	0.01274744053233983	0.015334588596650009
Sep 27, 2013	0.20493284493284494	1.0206391770559907e-06	0.0023420734172970538	0.03717750848329037	0.005236795214658271	0.025863693590250404	0.038409533891416596	0.0043204983733483365	0.013686491022823858	0.015996793647198745
Sep 30, 2013	0.20493284493284494	2.590282438037009e-06	0.0021445612235505814	0.03506572092356293	0.006075535190604443	0.017168203720837095	0.05094328494260687	0.0055579960654739535	0.013394835093738237	0.0138949238851768
Oct 08, 2013	0.3326495726495727	6.977910688090256e-06	0.0009324280359935843	0.023295001912759048	0.004481165908248982	0.008774214097380393	0.00476072924144912	0.038354788598774024	0.009287271841060974	0.009679297703311166
Oct 09, 2013	0.3326495726495727	6.294923704056065e-06	0.002655414423414119	0.023255055758226166	0.0033265766269610832	0.006410982014743065	0.0020116332615049805	0.044847871344794336	0.004232974240513436	0.00899249843533445
Oct 10, 2013	0.3326495726495727	5.312677405462756e-06	0.0038704047532925967	0.02174343481293936	0.0025411081129325832	0.00674890915012653	0.0014675182735326398	0.04907032488491409	0.0027222908697248716	0.007963024912036256
Oct 11, 2013	0.3326495726495727	4.9932060202630284e-06	0.003551176539481676	0.025926089481407445	0.0025231190227640848	0.005719322688646388	0.0028838786620717116	0.07771978913993588	0.0012828067949118933	0.0008528662061985029
Oct 14, 2013	0.3326495726495727	2.3598849442477017e-06	0.004216877290531275	0.0403129406103286	0.0033505738295076066	0.006517703769302935	0.003441285008528975	0.10053988323751449	0.0006808510411652565	0.0006520885554912965
Oct 15, 2013	0.3326495726495727	4.691291985978519e-06	0.005494964724067495	0.045334501060093436	0.0041044525698669095	0.006641735822557304	0.0032907188381926114	0.10377870517154976	0.0005269312133864645	0.001099136741187108
Oct 16, 2013	0.3326495726495727	9.399718981094583e-06	0.005621599442171559	0.05258886886762564	0.004890031031301306	0.008218026674110092	0.007131921440306751	0.0789572868320813	0.001062768784904457	0.0010926202735764253
Oct 17, 2013	0.3326495726495727	1.0334904339091993e-05	0.007753280959651705	0.05120678063563394	0.004910729153780982	0.007934890397203107	0.01270536187245093	0.04402786001237142	0.0010718601866358608	0.0017393356537488817
Oct 18, 2013	0.3657631257631258	1.1308221125880048e-05	0.010760261224581165	0.05403200895104657	0.0036996100731827857	0.00951539593017701	0.011544098650664561	0.023950315462460476	0.0018292889205420394	0.0020443409650579615
Oct 21, 2013	0.3657631257631258	4.5228962758461856e-05	0.014972828756293582	0.055564321517234644	0.002513815339067537	0.013937198838428715	0.011825086276132869	0.017737201647693504	0.002226726054090436	0.004002263360555566
Oct 22, 2013	0.4035653235653236	5.588072398605121e-05	0.016963441595238056	0.050731190001292406	0.002092571493765273	0.016529980534188412	0.009908915427903732	0.012819839435701714	0.003936100690145923	0.006531360261578067
Oct 23, 2013	0.4035653235653236	7.010714577065463e-05	0.014810000313411186	0.06608472589118328	0.001981980053256541	0.028036512387247994	0.012655796181434137	0.017818693457130535	0.00650620689446274	0.011160873182191442
Oct 24, 2013	0.4035653235653236	0.00011432140224841628	0.008486628268324619	0.07873133741234543	0.0024717564126176235	0.034375393244828426	0.019033709931037788	0.028661719859199238	0.011210787361673531	0.012129537286480111
Oct 25, 2013	0.4035653235653236	0.000110519521816679	0.007265597265938324	0.10249247928388901	0.003529553187786296	0.03754137161388004	0.02513139753925295	0.030516772669708214	0.012195158353281029	0.011871866664544276
Oct 28, 2013	0.4035653235653236	4.85258833199102e-05	0.006809287258878923	0.09858652480778685	0.006172373177535966	0.036366077594693146	0.032191116443631984	0.050719260716504184	0.011933309602511478	0.009403367240615572
Oct 29, 2013	0.3691330891330892	3.222349082114524e-05	0.006238780008842028	0.0877221450714512	0.00695534623433162	0.033371094871875326	0.0378704031628768	0.04327040001019676	0.009424783463308394	0.008315266404503016
Oct 30, 2013	0.3691330891330892	2.9411398505404257e-05	0.0034013728331281096	0.055381397358347906	0.006945966813518277	0.020733824203224803	0.03580463530586711	0.07092286290913147	0.008319039073409775	0.005490982177499059
Oct 31, 2013	0.3691330891330892	2.292368583701163e-05	0.0020503349929319467	0.024456010101075246	0.006835208866983298	0.007429128626649876	0.027785792589989044	0.081003495234631	0.005448959080965287	0.0046137665318690315
Nov 01, 2013	0.3691330891330892	1.9645026529438744e-05	0.0012212836080111517	0.024133871157924758	0.007156899193885072	0.01463081498089825	0.02778579258998758	0.08656276460961855	0.004557519384666328	0.004421287451916267
Nov 04, 2013	0.3691330891330892	1.7130262823001447e-05	0.0010067820066522349	0.0248961972380922	0.006804563910015366	0.034843975504270604	0.02539334806271784	0.06293411896528527	0.004361919256656853	0.004965052793171073
Nov 05, 2013	0.33973137973137973	2.9409246573505963e-05	0.000819251610552387	0.02550051679115536	0.0036354750832181247	0.04690880212131165	0.016209850059606706	0.05586645529726009	0.004914501752284489	0.007825399981789017
Nov 06, 2013	0.33973137973137973	4.031682624741211e-05	0.0007814242077884388	0.03447104690537121	0.0014269328997131175	0.055775287636959575	0.011789088846892984	0.04192705846397797	0.007821229467223046	0.008455088366427218
Nov 07, 2013	0.33973137973137973	7.225133473717259e-05	0.0004926724006993768	0.037465985484019186	0.0006537783555912749	0.05445308186537527	0.01016096665832717	0.04237653672540117	0.008461128248282199	0.00921690611700722
Nov 08, 2013	0.33973137973137973	0.00019053979327420846	0.0007296790427407905	0.03867757183691509	0.0005241055677110525	0.052739362294623074	0.008526129564692722	0.03620735208915172	0.009235298872797476	0.008364138419032486
Nov 11, 2013	0.33973137973137973	0.0006507700294547603	0.0008203857926591237	0.04951867806675217	0.0012884022583873177	0.05321577181956265	0.008791402927785677	0.025275989838952708	0.008368703547596536	0.005270049149187161
Nov 12, 2013	0.33973137973137973	0.0006723121951240895	0.0009304061366052373	0.05221650494236409	0.0018314963246950171	0.038536638526647155	0.00962488186610518	0.02969867130147457	0.005224443623856355	0.0033939512583506565
Nov 13, 2013	0.30862026862026865	0.0006407323129443857	0.0008423923917588983	0.05700847243321495	0.0018572669798951995	0.028738106319555305	0.013487890603234506	0.027910944731962272	0.003317924807912216	0.0021577119789732736
Nov 14, 2013	0.30862026862026865	0.0007253505991902456	0.0013746638010390414	0.04603035576482371	0.002740339344779786	0.0153226248313366	0.012263978009424348	0.02569490867183749	0.0020616399100643118	0.0010049031866552747
Nov 15, 2013	0.30862026862026865	0.0006941014910660907	0.0021292024050215755	0.03897946977129648	0.0031020102897966646	0.009413189905715767	0.010307656182439421	0.025382947838837978	0.0008901383245259884	0.0009766313292385227
Nov 18, 2013	0.30862026862026865	0.0006391697087129914	0.0033165519591611074	0.03508325825972221	0.0027780053324293727	0.009004215283516767	0.009128878826816735	0.022244080702318512	0.0008614080389742364	0.0011859433733944643
Nov 19, 2013	0.30402930402930406	0.0030493450198777034	0.0038051874787561344	0.0321812188477769	0.005737654033297468	0.007149755458160806	0.00883536132694363	0.021518930929284804	0.0010741140776815042	0.0011968598745635988
Nov 20, 2013	0.30402930402930406	0.0035004323610991345	0.0037003638155774232	0.02884386378107446	0.007853720108279592	0.007215534593199747	0.00860864674862136	0.011994575701392108	0.001085207589904338	0.0010428378043354763
Nov 21, 2013	0.30402930402930406	0.0034006196256098254	0.0036030838811591187	0.020424870709640417	0.011162734981429959	0.00419044700308778	0.00827740117388198	0.00977901713233606	0.0009286880519874099	0.001740204317086145
Nov 22, 2013	0.30402930402930406	0.003940470980047899	0.0018328793649926504	0.020164039370736568	0.01364611309082576	0.0038961719252817214	0.007624255510839861	0.008677126904350265	0.0016373623619274215	0.0018502469474113042
Nov 25, 2013	0.30402930402930406	0.004071854989989324	0.0021128910577471764	0.026344306233461026	0.013622783075321197	0.003443244196832132	0.00793293346648504	0.018749482717959617	0.0017491893333747128	0.0014092435839378075
Nov 26, 2013	0.2896703296703297	0.0031696862002197996	0.001940829589377549	0.03163608780418886	0.012400354423774825	0.0031182621543853328	0.00728698728928718	0.03685594412712645	0.001301035100877825	0.0012063524842758815
Nov 27, 2013	0.2896703296703297	0.002806382174502931	0.0010630408905781081	0.03652999106132786	0.011538201159374565	0.003188105446509072	0.004781012408292594	0.04314243240312438	0.0010948541222720065	0.0019175937297127767
Nov 29, 2013	0.2896703296703297	0.004630693664144733	0.0010268743740365887	0.03277387120084953	0.0027682187373991606	0.0031578500548779063	0.004772359180112158	0.03623600155337259	0.0018355136640623142	0.0022112795517045783
Dec 02, 2013	0.2896703296703297	0.004785039712578606	0.001093827297334397	0.017984014523268487	0.000683611383031707	0.003416300340603245	0.005004957953596501	0.0225663871751567	0.002132699665004734	0.0022092496854767903
Dec 03, 2013	0.23565323565323568	0.004213765506654924	0.0011101378862558044	0.01898674825297157	0.0006952735498946915	0.0035883496571926686	0.004423807149013948	0.015552202507072517	0.0021306126164924773	0.0035129939573176803
Dec 04, 2013	0.23565323565323568	0.0037642979668080882	0.0010445735448542956	0.013250736214956729	0.0008712016599924235	0.003475757453510285	0.0044949020717428715	0.013103150804337074	0.0034591494350742218	0.00608711508233135
Dec 05, 2013	0.23565323565323568	0.0028686435575732976	0.0008924568979093758	0.010149733288803671	0.0021934382340822447	0.0027160611273276646	0.010585390194113748	0.00660545231129627	0.006079693656271523	0.008037174731294044
Dec 06, 2013	0.23565323565323568	0.0013749171758141376	0.0006772619766644755	0.010293990057229557	0.003013442966059894	0.005169005714503281	0.021191063555100385	0.0067926288110942345	0.00806628779136957	0.010258406597704484
Dec 09, 2013	0.23565323565323568	0.006589002775521168	0.0007022485713215379	0.010485865564747603	0.0030768598522681865	0.007276346425135461	0.029707570730078868	0.009425037085059308	0.010326218544556315	0.01174050745372766
Dec 10, 2013	0.115995115995116	0.006108366191483722	0.00078482560733093	0.010281019735713532	0.0025193779002988925	0.009666522364002053	0.034961187848683926	0.016514347014961038	0.011835385164972506	0.014001981418104076
Dec 11, 2013	0.115995115995116	0.005269514981116711	0.0007858515668719403	0.01764158585651218	0.0014157242052625306	0.014753040742121866	0.033700793244867945	0.016163391077835404	0.014138892156354959	0.013346501791983564
Dec 12, 2013	0.115995115995116	0.005349302884152168	0.0013223742677930719	0.02195500328754192	0.0013094457001197892	0.019138266236611304	0.029419522070422	0.008254228979164162	0.013477346313982872	0.009000199986607242
Dec 13, 2013	0.115995115995116	0.0051379261354146215	0.0019763474363961153	0.024053442985875806	0.0016762669351613243	0.018347561897115255	0.02327123038381108	0.01086706011921898	0.009015078852746446	0.004149583887132285
Dec 16, 2013	0.115995115995116	0.0014595165572376986	0.002344103085184045	0.02222248419973687	0.002241442181905932	0.01720854424301906	0.012315274346091983	0.03633707049668177	0.00408581001888719	0.0009134636832902268
Dec 17, 2013	0.14774114774114777	0.0017392253291558211	0.0022305819604199776	0.01961175942693737	0.004592239389551533	0.012180278783115216	0.007936810112725057	0.041942179014481155	0.0007972161297217733	0.0003900328254817976
Dec 18, 2013	0.14774114774114777	0.0016126603595314323	0.0023395901616523407	0.016440485369182186	0.0073862186879860925	0.005008697296162695	0.00030902408477169105	0.046777731089652524	0.0002652978411657159	0.00040364486959757395
Dec 19, 2013	0.14774114774114777	0.0036867116308859455	0.003091143887022239	0.015814195431127213	0.008412316599330321	0.001623254444532904	0.0	0.035345799033443134	0.0002791306045609428	0.0008297764778551435
Dec 20, 2013	0.14774114774114777	0.0038413579039869882	0.003532194493821076	0.03759610277524725	0.009827013246699726	0.005127460997640489	0.0005914654525750286	0.030265294038884043	0.0007121719363484682	0.0015979823368581529
Dec 23, 2013	0.14774114774114777	0.0033831334895629878	0.004381452443035806	0.04780984734092895	0.014244343691220995	0.007342426608851035	0.0007852977638122695	0.02705225662267546	0.0014928342524575238	0.0018309065013992622
Dec 24, 2013	0.14774114774114777	0.002557226531687494	0.005991638862693664	0.06073891958223784	0.014989255481333962	0.008190179671870764	0.0016985248530411463	0.010383361664341336	0.0017295352820545203	0.0022015929106643166
Dec 26, 2013	0.1467643467643468	0.0007260605356018375	0.008201559191358307	0.05065513398455343	0.010799883588696848	0.0056372869252761795	0.0024159120820955045	0.003215265707732419	0.0021062323710126433	0.0026594978955815835
Dec 27, 2013	0.1467643467643468	0.0008932404042089175	0.01021109631163839	0.0345845037272811	0.009357058633629808	0.005714505909887132	0.0024624318367934073	0.006076392204668271	0.0025715622847252966	0.0035551703983974286
Dec 30, 2013	0.1467643467643468	0.0007602767555845206	0.009998761455150076	0.034023857012679924	0.005537820120870393	0.005400211095329865	0.008949445487295694	0.01069022925925063	0.0034817581161276914	0.002417331869509678
Jan 02, 2014	0.11477411477411478	0.00037571663036030535	0.007018809863863475	0.014571054051914141	0.0026533132052285985	0.007057182991232484	0.01047109835633567	0.04916248066149215	0.002240813631545483	0.005128421203340242
Jan 03, 2014	0.11477411477411478	0.00042007850534403945	0.0029769592771020786	0.008332329402072711	0.0012566143268613432	0.007057182991232484	0.009037500737264082	0.06361724952398747	0.004922840845832866	0.010638349793989626
Jan 06, 2014	0.11477411477411478	0.0010674337607707257	0.002172372906231586	0.016376949061823885	0.0007927002355703772	0.009115001195164509	0.0074456528812319065	0.05736577725986017	0.010405420215498956	0.0169638099777232
Jan 07, 2014	0.21641025641025644	0.001503047384278142	0.0012058708354198912	0.023190898336928684	0.0022579823453488445	0.01013856668318571	0.00661771200894853	0.04830251924279159	0.016677022229325805	0.021062109891622376
Jan 08, 2014	0.21641025641025644	0.0012581789931509911	0.0006893794082004566	0.021544824481260806	0.003433924874837644	0.012781171934318077	0.005685101688596939	0.05046125637441183	0.020659219996731988	0.025804913228525166
Jan 09, 2014	0.21641025641025644	0.0011080374576406388	0.0005505286171423174	0.01985227668483279	0.0044806192147872894	0.017560169093021796	0.004974221687135569	0.04939167637556189	0.025228718675787486	0.02997964656119256
Jan 10, 2014	0.21641025641025644	0.0009507994540726195	0.0005206087492650323	0.020329876805605617	0.005682854837385392	0.021145056690479596	0.004303838793557498	0.027602326336414136	0.029211629315868466	0.028396350903519246
Jan 13, 2014	0.21641025641025644	0.0004324554522747475	0.0005264746120875322	0.026814306841936485	0.0079359099707812	0.02093778467915521	0.00852280672510678	0.014173844949023112	0.027369991013848724	0.02457684416071349
Jan 14, 2014	0.23013431013431015	0.0003581941729208481	0.0010415570558571388	0.02725673486078983	0.008980089043693615	0.015802044843008598	0.0154838096024039	0.03485955395960171	0.023211137330582138	0.013595545482449577
Jan 15, 2014	0.23013431013431015	0.00036494705588913784	0.001004108182371431	0.019214831052393317	0.008385325684084625	0.010083775824708667	0.020867155917882158	0.053221950582787926	0.011775079170169171	0.003517474588505227
Jan 16, 2014	0.23013431013431015	0.0002797881721718177	0.0010050793185173486	0.008681285855045958	0.005679758002065057	0.004123012100349343	0.0223430505162983	0.05292829357417818	0.003443451068720312	0.0021063832292859104
Jan 17, 2014	0.23013431013431015	0.00018965126662660753	0.0011591674436046257	0.006905630571262282	0.002516800698541684	0.003937566117813614	0.027003333085035892	0.04172969548796763	0.0020094788647602416	0.0023794330729944605
Jan 21, 2014	0.23013431013431015	0.00018531071942866315	0.001105817196040055	0.011527839084049635	0.0015129967984325384	0.007222007139669432	0.0327717826674392	0.05687316563841804	0.0019927794431614724	0.0033685271838466814
Jan 22, 2014	0.2887912087912088	9.752925418331e-05	0.0009208841785099343	0.00965357282061736	0.0010700932610076905	0.007591845434385182	0.03537543518812624	0.06638399195263843	0.0030395556120865743	0.0066952749445650045
Jan 23, 2014	0.2887912087912088	0.00010378216493654981	0.0009712093177437447	0.00598457942035414	0.0013690173311342105	0.008289525733940786	0.027915729464338842	0.05903890597241884	0.006501932691906662	0.009803994176737482
Jan 24, 2014	0.2887912087912088	0.00010412914887163646	0.0011831110065231019	0.0063536307376669205	0.0016807470211449359	0.011661270870952294	0.020327471382705145	0.05008435675583267	0.00979426688749089	0.009417483766188272
Jan 27, 2014	0.2887912087912088	0.00019279346931796516	0.005123431920924658	0.009627023242296641	0.0023509124246811493	0.013600024324733869	0.02665048905272815	0.04105722889646413	0.00953442934771579	0.00859538794393525
Jan 28, 2014	0.3742612942612943	0.0001355344832293615	0.00941498204194688	0.012001201015252348	0.0022441084048296723	0.013492399424155248	0.029780880879202828	0.03976816216867913	0.008779087662321975	0.0069056765492710335
Jan 29, 2014	0.3742612942612943	0.00010041254125533763	0.011471095742572145	0.011662145849953625	0.002338558130757718	0.014179241971484938	0.027439663462757734	0.03060797346421049	0.007211735464125227	0.005044650415176495
Jan 30, 2014	0.3742612942612943	0.00011350447258736791	0.015193653988427147	0.010579105735195854	0.0026256540729143853	0.015336021497285975	0.022473125842256955	0.01950344111896815	0.005447867020694729	0.005359757296066618
Feb 07, 2014	0.3724053724053724	0.00022509891455488331	0.005478682120233502	0.007648470722380341	0.002601917501208641	0.012437976447157486	0.025100661272704616	0.013707177009090226	0.005444527136375357	0.0066003160113730815
Feb 10, 2014	0.3724053724053724	0.002870202541732342	0.005965887995875195	0.0073883335696945255	0.0021805846546608634	0.010440367977814695	0.023132501829567123	0.012781640149959559	0.00700330969496982	0.006822822186010151
Feb 11, 2014	0.3894993894993895	0.003791743605690969	0.007004846526394748	0.011125734759592883	0.002079892660610803	0.009352980171128528	0.017345222822631855	0.00952706101058809	0.006655576471121387	0.006183011336109814
Feb 12, 2014	0.3894993894993895	0.004219701158289395	0.009879063357743167	0.02306375264991643	0.002969862479148213	0.008751334398243018	0.008457734449110648	0.0025786109466024738	0.0061225145527849705	0.007137024582390247
Feb 13, 2014	0.3894993894993895	0.004351482732621277	0.012463087954635198	0.03687044677777818	0.004842758604199856	0.007055226174857128	0.00609706457571986	0.0023040535808247706	0.0071781242758784235	0.007843426984952077
Feb 14, 2014	0.3894993894993895	0.004608137234647998	0.015989479214530432	0.04411438961327074	0.005434693428070617	0.011036293825914647	0.004555059314003362	0.003068039294293837	0.007967674749169162	0.0071682337756428715
Feb 18, 2014	0.3894993894993895	0.0035126286865309023	0.020293813119190488	0.07992928361492942	0.007887996479537085	0.015370943143348716	0.0037603468379323454	0.019780863431153935	0.007623457352683424	0.006276898619340872
Feb 19, 2014	0.3583882783882784	0.0034155850047193495	0.01800148595859285	0.08126285188361079	0.00716270452323801	0.015788648177063633	0.0030475977391838573	0.023925008435645396	0.006762449735854886	0.0077985818668060295
Feb 20, 2014	0.3583882783882784	0.002877635435180693	0.01412744114641156	0.07306805660448235	0.007409693565590326	0.012726983173188367	0.0022523314565086688	0.03779819317375988	0.008348181915063901	0.0066002682498173945
Feb 21, 2014	0.3583882783882784	0.003564239897183173	0.008066732130460422	0.054147889335314205	0.0048513610367654615	0.009012644646363342	0.0018552521217745001	0.04593718764123385	0.007167543425283687	0.004793015660174693
Feb 24, 2014	0.3583882783882784	0.0017802108229899014	0.004114723992805407	0.03523957194674359	0.0017440397521815434	0.007420849788153907	0.001973212928327257	0.03515305180457697	0.004612268006106952	0.004840407066398838
Feb 25, 2014	0.32043956043956046	0.0013519755505074142	0.00314127991883709	0.025858863026232755	0.002174090580733353	0.005871051219820496	0.0019833891246671793	0.035550324375579784	0.0046104843076693785	0.004192106599510292
Feb 26, 2014	0.32043956043956046	0.0011720085003259306	0.0014947195452638714	0.023430027222316623	0.006142192837236205	0.003854025111072903	0.0026527336308637037	0.049175213756812816	0.003921603590087868	0.0033781153166813713
Feb 27, 2014	0.32043956043956046	0.0036390246389993858	0.0011761105546720396	0.014635114043576146	0.008828978179652117	0.0013214531499027207	0.0040011834846434835	0.06622116749747424	0.0030493962885100156	0.0026164050296074793
Feb 28, 2014	0.32043956043956046	0.005806192939906593	0.0009050815753245971	0.007088798304199944	0.010604147561288595	0.0012058504594909425	0.013940419824099347	0.07613117634697135	0.002240850033557323	0.001604051039862948
Mar 03, 2014	0.32043956043956046	0.007695124671875817	0.0011835060716022853	0.006655626101637522	0.01119248071547709	0.004792544348986456	0.01413480594193949	0.06779991214160537	0.0011740284917125033	0.001714380239538106
Mar 04, 2014	0.3251770451770452	0.007121522598536714	0.0011374111380883256	0.012174625783675787	0.009768934415030198	0.004870214906606889	0.020147484236510683	0.05633391905567549	0.0016111195469942162	0.0017326490355882222
Mar 05, 2014	0.3251770451770452	0.007089825727685451	0.0025338748222255084	0.012399578655738128	0.008937838086408207	0.0045426739504401265	0.02047866058542361	0.03965658842175751	0.0016296845715509482	0.002196819739934859
Mar 06, 2014	0.3251770451770452	0.006892332660326685	0.0027709076552007066	0.011549797290296936	0.006258096927091948	0.004578348218184396	0.020440378703953713	0.05081221231159212	0.0021013818033260726	0.002519162496907178
Mar 07, 2014	0.3251770451770452	0.0044441763746007	0.003381561019476004	0.011136841739112557	0.0028545415059404223	0.007546537609109425	0.014240790680686878	0.051846139643818095	0.0024289513477259617	0.0024742427513252518
Mar 10, 2014	0.3251770451770452	0.00035268924956187567	0.00326090110812066	0.008947451466984526	0.0009490345550003044	0.009018063522476487	0.04388335836069117	0.05115473257313304	0.002383303228521935	0.0030344858301940506
Mar 11, 2014	0.3650793650793651	0.00031424410127881745	0.003358988818284926	0.00907241716565997	0.0025535728327210757	0.009555284879351122	0.06293984358831041	0.04752627792523572	0.00295263064825983	0.004557243712720559
Mar 12, 2014	0.3650793650793651	0.0002330167368065189	0.002716012623455376	0.009603104264362422	0.003880621235591518	0.010097172490656543	0.08440227237915934	0.04221609972556951	0.004500080048071921	0.009327548751912672
Mar 13, 2014	0.3650793650793651	9.245109713179737e-05	0.0018897783361024624	0.018263004312263263	0.005304300868449565	0.007727317337214061	0.09061965143956482	0.039987648897600474	0.009347735577899642	0.012554677842404546
Mar 14, 2014	0.3650793650793651	7.299924168545362e-05	0.002384251788922598	0.025145824167820286	0.005576077086621979	0.005740396095760639	0.07939226094028805	0.03984694819537036	0.012627192562822388	0.01355313321868344
Mar 17, 2014	0.3650793650793651	7.527115887194359e-06	0.0034363948650572755	0.025636869579630035	0.006000165542777159	0.007438310611183991	0.0756983708947145	0.0287266586447808	0.013641837891860697	0.010143316167690165
Mar 18, 2014	0.3874481074481075	9.824393691236313e-06	0.002793128516854231	0.02987418227905298	0.004755374306571573	0.007926461034368022	0.05725799551353035	0.020000509323772116	0.01017673066137013	0.007166693465388389
Mar 19, 2014	0.3874481074481075	1.4802174180968471e-05	0.0027504253092534665	0.02591356977199853	0.003406057204623728	0.005546972323391158	0.04290748189944689	0.018121900287093543	0.007151842025428965	0.006519333304178717
Mar 20, 2014	0.3874481074481075	1.8599227849567897e-05	0.0026588200771352167	0.025434508206546615	0.0027855406604541414	0.004180963969892126	0.02669451667767725	0.012742167554760986	0.0064939849199617625	0.0055662305126035335
Mar 21, 2014	0.3874481074481075	5.735411354549743e-05	0.0024725217462077892	0.033226638940763935	0.0020045399451547206	0.00835334805260747	0.013267544800812391	0.010438750628659434	0.005525427567734936	0.002703259423376001
Mar 24, 2014	0.3874481074481075	0.0001470723778345308	0.0021052165407871503	0.03414607032381733	0.0014719294520490508	0.010766102641944919	0.011392840222022972	0.017009027764475257	0.0026160334056412127	0.0016968756284188613
Mar 25, 2014	0.3940415140415141	0.00013910307010939988	0.0017252103417142006	0.05408801881832069	0.002901640010790871	0.011310398642634053	0.010155428592250458	0.022989762591398916	0.0015933310986248877	0.0014576618636690498
Mar 26, 2014	0.3940415140415141	0.00010888654740106338	0.0016834708162012403	0.07220858098932538	0.003859902824840579	0.011822181386644757	0.007467805145297597	0.023120913472210892	0.0013502384829591802	0.0013499207434346603
Mar 27, 2014	0.3940415140415141	7.353058786089588e-05	0.0016689487573111111	0.08556242212629794	0.003924619602382909	0.012252078891614008	0.007901435715864614	0.02322707565364572	0.0012407503405861778	0.0018427245019829036
Mar 28, 2014	0.3940415140415141	0.00025953394779979584	0.0015511694602370605	0.0938211068952665	0.0038601567305820025	0.012746250288257576	0.010808920384419796	0.02237921067538727	0.0017415449115034832	0.0026974772897244716
Mar 31, 2014	0.3940415140415141	0.0004381099248448883	0.0008760996795086665	0.07989616971424986	0.0031234652185763347	0.011043067421058338	0.01143859849263837	0.024900363529829803	0.0026101575146994906	0.002177174813984817
Apr 01, 2014	0.31311355311355316	0.0005230252581388669	0.0010581920905184982	0.06421115381397652	0.002973331328109333	0.006351374377509927	0.011740976898168063	0.03557499474756156	0.002081418334923877	0.002164374716360196
Apr 02, 2014	0.31311355311355316	0.0004950087941803665	0.0018242092596168198	0.051079440089360606	0.0028114119529183807	0.0005375224055499108	0.011688019141705143	0.049233308503763305	0.0020684106837312328	0.0022653456357055336
Apr 03, 2014	0.31311355311355316	0.0005348419787613361	0.0029816598098432786	0.03873730838815571	0.0025925778196212376	0.0007428376005002403	0.012378339073010947	0.06350710825037921	0.002171018846415732	0.002077427784570914
Apr 04, 2014	0.31311355311355316	0.0004332036810071622	0.0037625498964624846	0.031657571040942745	0.000552621346142803	0.0026478736029117104	0.008749798206653489	0.04617609234038285	0.0019800539075446	0.0020242691701821596
Apr 08, 2014	0.324981684981685	4.1111552798119786e-05	0.004539968556085568	0.01064297086760493	0.0005675276825005124	0.0031164558623547195	0.00579254016960387	0.020201851392031442	0.0017612535658414383	0.0028990221104622078
Apr 09, 2014	0.324981684981685	3.2168465721400695e-05	0.0049329576712763504	0.009594347775015496	0.00175390969990376	0.004972571455411953	0.005712792018694832	0.023066797817532528	0.0027758988948803237	0.004061427990901265
Apr 10, 2014	0.324981684981685	3.276666256630982e-05	0.004606710749646404	0.010125034873717973	0.0031852733506212575	0.011223094527482332	0.005771980099447685	0.026784861623071452	0.004144441521281251	0.0049968739313921064
Apr 11, 2014	0.324981684981685	0.00011383430140176532	0.006141057325569557	0.017518239925659103	0.006534214270227996	0.01833250946347196	0.006122608905310241	0.028904921977942186	0.0052284084093347045	0.006317206389450216
Apr 14, 2014	0.324981684981685	0.0001050800212097962	0.010406377041534251	0.022543088625944823	0.008489742585934452	0.022299277302563057	0.009196235554925799	0.026039975552437363	0.006674623822299824	0.00774805909341651
Apr 15, 2014	0.36996336996337	0.00012820584786471897	0.011717837051564534	0.026703821624239253	0.009313238256036298	0.022583316725488568	0.010539216568496247	0.017105640124508447	0.008229754045997465	0.008505297704594692
Apr 16, 2014	0.36996336996337	0.0002456183092267374	0.010381314371092853	0.01934486309258415	0.007481791897637367	0.022255926293657944	0.01706970403737285	0.015505885873245629	0.00909142903299064	0.0069692859896397594
Apr 17, 2014	0.36996336996337	0.00037352952342486855	0.007800232425481909	0.016441557095248038	0.006129887286993937	0.020511048185254396	0.014794666510052163	0.010688955949832983	0.007701236311776476	0.004552431735721583
Apr 22, 2014	0.3711843711843712	0.0002176913616129374	0.005887634313568222	0.016630960325518487	0.0023099563016162924	0.004362797368353463	0.00982972108353897	0.014219684091886831	0.005500962384232765	0.0024202124884971817
Apr 23, 2014	0.3711843711843712	0.0001586437379974771	0.007357091279071767	0.02345444552715032	0.002989176387380617	0.004955261156714092	0.009054391838590638	0.023849246519072876	0.0034044978856682564	0.002067732188236984
Apr 24, 2014	0.3711843711843712	6.26271712701918e-05	0.008223270236130106	0.027545211861487496	0.0038023254716369388	0.004223110784106119	0.008727715168330298	0.02892258914756922	0.0020151545446623073	0.002434923048453831
Apr 25, 2014	0.3711843711843712	5.191121409286683e-05	0.00870424311346704	0.02876186455593183	0.003910003614898407	0.0018966066395685467	0.006803237221047387	0.029241075691873317	0.0023909324828946987	0.004156130205720317
Apr 28, 2014	0.3711843711843712	7.684731826271453e-05	0.007720355386192248	0.023663225078112027	0.004487190454585849	0.0	0.003980415737004974	0.031828281477796594	0.004152789715331766	0.00516943942663089
Apr 29, 2014	0.3756776556776557	0.00010622219426036611	0.004011749879355048	0.018285839385372895	0.00610916292864978	0.00017686609535657574	0.0038067973667962546	0.028808627945319517	0.005193401810743556	0.005201750120821347
Apr 30, 2014	0.3756776556776557	0.00010435494082889775	0.0019255200823105406	0.005746644048043595	0.006715044705556954	0.0001721998409258892	0.0038644624793889226	0.01632144062239212	0.0052366837993666525	0.005969836575928372
May 05, 2014	0.3756776556776557	1.70015491393484e-05	0.0005944520152127861	0.006222490435204279	0.005965448132567655	0.0033259857387230177	0.005669248974480264	0.012482412412222425	0.006008397288278746	0.006350952915487188
May 06, 2014	0.3292796092796093	1.6163623058582498e-05	0.0006463922435279134	0.008999966045762605	0.004819825715135636	0.0031837402407551814	0.006728404103739127	0.029843987750765272	0.006419008915560517	0.005608308445467265
May 07, 2014	0.3292796092796093	1.5197083851700753e-05	0.0008033903367183342	0.008288157236630988	0.0030694441738547975	0.006664464997372872	0.007378849959588923	0.03736081135283251	0.005687583350036083	0.002264793392688069
May 08, 2014	0.3292796092796093	1.5443309106280595e-05	0.0008036824322161349	0.007140338586521417	0.0030527355905180004	0.007399625856710253	0.004489710134773348	0.04382413048876639	0.0021580445637315237	0.001688159144029781
May 09, 2014	0.3292796092796093	1.5495438148171526e-05	0.0007997579353607584	0.007761391681147734	0.002135790626169553	0.006498888227251491	0.004335682673163386	0.045521611245877426	0.0015743292499619333	0.0015128592995786948
May 12, 2014	0.3292796092796093	1.2099971172657436e-05	0.0004411148263663917	0.00852840656299068	0.00117276648139506	0.007977789833105741	0.0022663842990551363	0.04412670066404356	0.0013979463491696825	0.000793525455107081
May 13, 2014	0.2551892551892552	8.50574211342112e-06	0.0007991845462758007	0.00838894820459162	0.0009980686990503393	0.009792511233632785	0.002303766244793203	0.0345921589599761	0.0006685865976525772	0.0013123353821500074
May 14, 2014	0.2551892551892552	9.058708165423975e-06	0.0012298614532366126	0.00838826619707526	0.001371437456616999	0.014079293812067618	0.0039164510742831955	0.013085165307428454	0.0011944742867286751	0.002329450602237806
May 15, 2014	0.2551892551892552	9.066672324601835e-06	0.0012849930727171796	0.009602324827215273	0.0013072638704295296	0.017330619479899445	0.009100703915791057	0.0037621521477769508	0.002226225526465999	0.002435970817638261
May 16, 2014	0.2551892551892552	8.40250971680626e-06	0.0015369441394473028	0.007464328692930685	0.0012667454968608954	0.019049757926765568	0.026643289566819	0.0034468488772816325	0.002334206018969183	0.002675542794075297
May 19, 2014	0.2551892551892552	1.0713986249079723e-05	0.0015644632642181934	0.007202693559450199	0.00126617835564555	0.020411702123179547	0.03487292492116297	0.012758561414924898	0.002587867351229017	0.002807284097356038
May 20, 2014	0.2967032967032967	1.0727501185866245e-05	0.0015695050189540535	0.005046806906566473	0.001623049832242666	0.020351492388589954	0.03780415404784213	0.017036403919271165	0.0027217448395886927	0.002266671018948863
May 21, 2014	0.2967032967032967	3.938115821312832e-05	0.0013497252970812766	0.002596402614946659	0.0018399338195301653	0.01315868697019339	0.03573983993316508	0.018328813084554845	0.0021723657207471025	0.00390190737127399
May 22, 2014	0.2967032967032967	6.201352878323832e-05	0.0013668716283388495	0.002670790149057407	0.0016718569443707472	0.006098644016566982	0.028162381080303455	0.019622495559360017	0.003834117428614406	0.004049418944086195
May 23, 2014	0.2967032967032967	0.00012188212447394303	0.0013717364832937888	0.0021985608374749804	0.001601576090456512	0.0009409276272954162	0.023949089666436822	0.01913784212237948	0.0039840209014075905	0.0036563652000495073
May 27, 2014	0.2967032967032967	0.0004187636146191664	0.0016635503730614827	0.0017793088954707623	0.0011513829968268327	0.0025340772045330416	0.0069039607970257455	0.046497602994845795	0.0035090201873218415	0.0028893145737380658
May 28, 2014	0.2836630036630037	0.00043256423544894276	0.002594259333101058	0.00803703232612836	0.0008316216770589165	0.00313150829599714	0.002957604166063422	0.05389553132025108	0.0027444809276705013	0.002443555950116336
May 29, 2014	0.2836630036630037	0.0003841364158667963	0.0032530131979385743	0.017866709230428594	0.0008994574654711092	0.005148534404744565	0.00642997157022158	0.05901662305583361	0.0022958261675509466	0.002386848054926295
May 30, 2014	0.2836630036630037	0.0002468002226271536	0.004758081861306379	0.026734755536597776	0.0009995332290656344	0.005288672562001295	0.008310144989220343	0.048924530944619266	0.002243337504168007	0.0016142481325597223
Jun 03, 2014	0.24683760683760686	0.0003306783448573152	0.0052248207060384836	0.047156630284656234	0.0010581586279259964	0.0043728824988948384	0.010476013389815962	0.013622024434815437	0.0015544992555968414	0.0012600484162006973
Jun 04, 2014	0.24683760683760686	0.000301540845048493	0.005192950630904392	0.052015702443635646	0.0006208535765242167	0.0030140993135463435	0.010347876386923128	0.004429843828591173	0.0012065931222054078	0.0012479498164636163
Jun 05, 2014	0.24683760683760686	0.00028491274659547626	0.003312181624550203	0.04771982234874246	0.0002279025646287539	0.0019416134161707808	0.009761949000383517	0.004364427551875465	0.0011948625748262175	0.0012277944388606591
Jun 06, 2014	0.24683760683760686	0.0002946007037819635	0.00317263209415454	0.03757510668668874	0.00016681046298911128	0.001356374795960888	0.00940993567801178	0.0045234320784910366	0.0011751326859836342	0.0011187816671363372
Jun 09, 2014	0.24683760683760686	4.9060205999355995e-05	0.0032846054568139004	0.02378199181562701	3.5384357882294667e-05	0.0013088091056351937	0.00907100603664755	0.006817299183174499	0.001037833408784228	0.0014693843411358706
Jun 10, 2014	0.16869352869352872	2.3304597894719597e-05	0.0032999969955141567	0.005419670158765278	6.0946096397891225e-05	0.001520145274044095	0.016097427318991542	0.006175551183861448	0.0014067222668258553	0.0014693843411358706
Jun 11, 2014	0.16869352869352872	1.2669770561140537e-05	0.003451160410849902	0.0038974293821496886	0.00019893062241273403	0.0023054307374270463	0.028890359860638787	0.006175551183861448	0.0014538841029014486	0.0016439916429915788
Jun 12, 2014	0.16869352869352872	1.4294459033408168e-05	0.002553560545771853	0.004219495253066197	0.0003500460318795408	0.0029496748975344315	0.031130784475240942	0.00512379751832236	0.001635545294989133	0.004313286628211764
Jun 13, 2014	0.16869352869352872	6.780524231867068e-05	0.0021401024760432643	0.009602665830988968	0.0003710853335532926	0.0028345237801320495	0.029502593060852917	0.004192371602654045	0.0044035995568918835	0.007169156170739357
Jun 16, 2014	0.16869352869352872	0.00016448741968269013	0.0017942207330229193	0.013165192986457144	0.0009233983220494651	0.002091686179634269	0.024569283836570914	0.009055936487325372	0.007354264496615265	0.0087213441284716
Jun 17, 2014	0.22832722832722835	0.00016365172597987532	0.0014536680681593247	0.014601500816004621	0.0019737579875410897	0.0022938403635185123	0.018059010308724137	0.01667669397916152	0.00873170134719935	0.008568925055544178
Jun 18, 2014	0.22832722832722835	0.0001468759084633188	0.0009957063675992944	0.013039801033081494	0.002088822722488331	0.0022938403635184576	0.018940462744075934	0.022142852595329776	0.008576810799182735	0.007325384227941821
Jun 19, 2014	0.22832722832722835	0.00012215258410180562	0.0009954910692461301	0.009629471162120092	0.0015897873561549463	0.002221588682011089	0.01811079122615681	0.019774019392513668	0.007313105958514223	0.0053456527108851236
Jun 20, 2014	0.22832722832722835	0.00010119471822185099	0.0013565805890131677	0.03293794272335734	0.0020634719142000463	0.0025805892245010023	0.017679168204527206	0.022617319556135104	0.005301273097222235	0.003252980033933892
Jun 23, 2014	0.22832722832722835	1.6460066761338264e-05	0.0018382168220323037	0.04905846913767854	0.002167320020140177	0.0028081820212492205	0.007163488416617912	0.021742555914215953	0.0031746677352600455	0.002464914321970048
Jun 24, 2014	0.18402930402930406	1.3460012244395891e-05	0.0022258757122882323	0.0576914055312691	0.002364144290955212	0.003929287279305596	0.0100969327697125	0.026815261887946643	0.0023738235386977593	0.0014398557577174212
Jun 25, 2014	0.18402930402930406	1.1274936571800546e-05	0.002219404942477389	0.06336903285439827	0.0025403288785463035	0.003036828488353115	0.009781886038125234	0.033680946832970314	0.0013321436510237783	0.00024754815668484364
Jun 26, 2014	0.18402930402930406	2.2565218228014023e-05	0.002378106167718357	0.06163420059195201	0.002842870347910709	0.0024987039854599043	0.01658484635593907	0.03573622756588627	0.00012050278363393523	0.0003655699523435988
Jun 27, 2014	0.18402930402930406	2.476187813214048e-05	0.0016320165628830876	0.05852345470127674	0.002853875807457528	0.0026829457733036823	0.02436749055540482	0.0358622852086084	0.00024043830257133554	0.0004029403866165717
Jun 30, 2014	0.18402930402930406	2.066669139371372e-05	0.0011604613793116155	0.05201896633673664	0.002392924448212666	0.003879915296942693	0.026942068229408166	0.03275540997384144	0.0002784146983923082	0.0005020486051881533
Jul 01, 2014	0.15120879120879122	5.3426556268568066e-05	0.0005743435189512591	0.3469408406707396	0.0010279212239629062	0.007691643069466516	0.029798671916262395	0.03536696780437684	0.00037912995661212314	0.000664031930165421
Jul 02, 2014	0.15120879120879122	9.246951927778764e-05	0.00044726072502192216	0.5551347785690021	0.0005645700407959585	0.008012560954828737	0.021641654452802136	0.038224274372744275	0.000543739841014543	0.0013449893625421933
Jul 03, 2014	0.15120879120879122	0.00012827623816050995	0.0007474354599890579	0.6720561985885493	0.0006729700092119246	0.005978074023050208	0.013840388506288643	0.042720330296499395	0.0012357389973614583	0.0021267415935180755
Jul 07, 2014	0.15120879120879122	5.756888439364582e-05	0.0016194189457341699	0.742679781931063	0.0009521780739407357	0.004892643032738331	0.007579604853331077	0.028752124835279787	0.0023494129582058293	0.002343862652456137
Jul 08, 2014	0.15506715506715507	5.0080885399431494e-05	0.0018842120228386987	0.7576089264651606	0.000782035709337214	0.004684166826722288	0.005093290106762815	0.011435115330028344	0.0025021648881975085	0.002976419715689735
Jul 09, 2014	0.15506715506715507	3.6386574027772723e-05	0.001871796854397125	0.7206027723703268	0.0007797361837649704	0.003968423606789924	0.0028338283901670567	0.016089061634569884	0.0030945620810975735	0.004499225359774456
Jul 10, 2014	0.15506715506715507	2.2631566109653062e-05	0.0013643291101595046	0.6412107036403224	0.00044628204928859956	0.003778010321150772	0.0036716685554886233	0.016959209529472764	0.004573988260213534	0.003990896109681061
Jul 11, 2014	0.15506715506715507	2.3420842440289484e-05	0.0012366186216497162	0.49743548123643055	0.0004523015983232628	0.003470489101735034	0.006064113082756741	0.016370303875343648	0.003992438865975373	0.0061220317665513875
Jul 14, 2014	0.15506715506715507	9.2765560750855e-06	0.0009613882540080174	0.28511832075325994	0.00030505956054117	0.0036726432856191028	0.008157502044115715	0.020534026013743493	0.006066943852649776	0.006786702507547479
Jul 15, 2014	0.15819291819291822	9.882978528842268e-06	0.0008492595398996573	0.28376794587077875	0.00039551454401279946	0.0023210852684214956	0.009424126972223638	0.019374200202486713	0.006654481377356922	0.008009210338912954
Jul 16, 2014	0.15819291819291822	1.0161965438221536e-05	0.0005783123887235176	0.28104725956466725	0.0005197911969436568	0.0015528090550595848	0.010085579734319698	0.015070414016623832	0.0077983447376108045	0.006269161246896527
Jul 17, 2014	0.15819291819291822	1.103550900864312e-05	0.000700770263285509	0.2731052942148387	0.0005852698511970967	0.002582395516539663	0.009278752738794718	0.007527169241970143	0.005954728593105843	0.005082737272827018
Jul 18, 2014	0.15819291819291822	9.712573678555984e-06	0.0011066742462573663	0.27169225989178736	0.0005617427942578324	0.0035209147544532074	0.008550427829320384	0.0030306358271463486	0.004725587459920361	0.004299032788155424
Jul 21, 2014	0.15819291819291822	7.981535525146733e-06	0.0008396927464757473	0.022756642229454043	0.0005607364216288008	0.004427823881707258	0.008443058574059142	0.011927249460468671	0.004237682233666859	0.005482444798954579
Jul 22, 2014	0.12400488400488402	6.654417000339688e-06	0.0007747356796045975	0.022787040278756745	0.0005549670237092355	0.005308090201405422	0.00827241691434413	0.020764017546236416	0.0054402832688382145	0.00646652394618518
Jul 23, 2014	0.12400488400488402	3.6953698585577025e-06	0.000888967954805501	0.023791978354179726	0.0007535965119771444	0.0076382069300181665	0.007353928662381809	0.019884638157297102	0.006440319258291196	0.00662434903049296
Jul 24, 2014	0.12400488400488402	3.1568840959688657e-06	0.001211991098034977	0.02343757801976277	0.000715116076209255	0.007200933732561585	0.006634326206913592	0.01852983682541472	0.006600703476156633	0.006565303804043503
Jul 25, 2014	0.12400488400488402	1.0736350251649292e-05	0.0012718092669614148	0.017560962825016107	0.0013441809464583413	0.007178656130763241	0.005903509167724433	0.017182834514357273	0.006540700831429265	0.005854432710683411
Jul 28, 2014	0.12400488400488402	3.355276127790877e-05	0.0010971251169165687	0.005896344697830815	0.002917321089271249	0.00793729878659034	0.0057100229856140656	0.0159946775662255	0.005818302964121152	0.005302691189192121
Jul 29, 2014	0.18822954822954824	4.01470850771129e-05	0.0010973695101417688	0.00592816765569445	0.008956827987043685	0.006571742006100354	0.0044824414230545855	0.0159946775662255	0.0052576149545037025	0.004018624679371427
Jul 30, 2014	0.18822954822954824	4.2467149225468535e-05	0.0011746996291013678	0.005049547115274321	0.014069908134599572	0.007880099538729203	0.003617464734159171	0.02798734330337736	0.003952727307726902	0.005053292272134712
Jul 31, 2014	0.18822954822954824	6.54251654152907e-05	0.001231322726074321	0.004888495911757558	0.017135780509783045	0.012162366387069785	0.002233502031926597	0.0341501613920131	0.005004172034297654	0.00991149051898996
Aug 01, 2014	0.18822954822954824	5.2566346631314626e-05	0.00435978286724717	0.006930718704810391	0.019378569612333682	0.013809704725437546	0.0026274662045159005	0.02858595794262094	0.009941145960047968	0.013931297296919203
Aug 04, 2014	0.18822954822954824	1.8504221061814302e-05	0.008186570430749707	0.006741900052411829	0.01796268614435378	0.011461525076447128	0.0028781329184405413	0.014941809754865	0.014026133900183391	0.013066216072194924
Aug 05, 2014	0.17650793650793653	1.6285096597582446e-05	0.00952976758212864	0.006414670410300455	0.016509944358580095	0.008158268512531148	0.0030134694071792673	0.013073705521749746	0.01314702538441086	0.011565738956615371
Aug 06, 2014	0.17650793650793653	1.5225139412466515e-05	0.011877776205346715	0.007763340273991772	0.013950535062876369	0.006527337326838302	0.0029805871400944415	0.022424890654590426	0.01162221803415534	0.011051227569819222
Aug 07, 2014	0.17650793650793653	1.4329935742462687e-05	0.012313609859299472	0.00833388827628705	0.00891900251751383	0.004996805873573297	0.005071207068436417	0.020996237370409936	0.01109936384582322	0.010004971828972928
Aug 08, 2014	0.17650793650793653	1.4772409141630411e-05	0.012126665614815933	0.010496826399742172	0.004534850731213134	0.0034215686923758145	0.008818262547949691	0.015684149206460506	0.010036143069361524	0.007370109942190137
Aug 11, 2014	0.17650793650793653	1.8683595647490489e-06	0.009862428415567859	0.011718983869139698	0.001533576002285542	0.0022962487528983685	0.015350896017414946	0.01604704242035739	0.007358556900163503	0.004368418391975157
Aug 12, 2014	0.160976800976801	5.188951377083843e-06	0.006681287208885555	0.012499456220725489	0.001642690878040874	0.0006802194765164365	0.01836561148957925	0.014954542850099905	0.004308192924969469	0.002100938411642512
Aug 13, 2014	0.160976800976801	1.3790243289089553e-05	0.004227445313784851	0.013714403896378072	0.0015708827619563938	0.00021314246043843145	0.02157602837026797	0.013795831184675311	0.002003945759405392	0.0002945246343670901
Aug 14, 2014	0.160976800976801	5.062954758763156e-05	0.0018221122277641835	0.015375676776694993	0.0012532720387002654	0.0006404810516872821	0.02406975028015687	0.009978290072695153	0.00016824098484232353	0.0013189354324851616
Aug 15, 2014	0.160976800976801	0.00015515471226315908	0.002939023984711021	0.013432832221747211	0.0012133899844971978	0.000947701222430136	0.02333491814309073	0.009176105073555447	0.0012092626028545835	0.0012450512868911268
Aug 18, 2014	0.160976800976801	0.00032675957631158573	0.0036889245183700453	0.01247557377894444	0.0008594148196186326	0.0005900553989685827	0.029850937414449035	0.006337420656953812	0.0011341804259260586	0.001145157987704815
Aug 19, 2014	0.2032722832722833	0.0003886119716520282	0.005979234274209502	0.008866158606722114	0.0012043073319680658	0.0004207155204355561	0.026528443922368646	0.009134722514075991	0.0010326673570100879	0.003035799273043486
Aug 20, 2014	0.2032722832722833	0.00035212019429942516	0.008190611473560752	0.0044842603138203615	0.0017184477972408381	0.0018695122589948226	0.012921415673526497	0.012386914198092392	0.0029539653885809133	0.00320808416912677
Aug 21, 2014	0.2032722832722833	0.0002466424478070895	0.009618496842567471	0.0064714231786284614	0.001991497312034835	0.007827114972287297	0.010055466500233942	0.014417842886393781	0.0031290438840528034	0.005171526009705475
Aug 22, 2014	0.2032722832722833	0.0001674626163694639	0.008382879617202837	0.01664713364656405	0.0011943656144042954	0.011231523890312747	0.00862519172077966	0.011156101380961615	0.005124322931781777	0.006613925070390725
Aug 25, 2014	0.2032722832722833	6.656035977081646e-05	0.007964773563068423	0.02107764933242143	0.0005824028787326994	0.01561223365470681	0.008138464942097193	0.012558810983625102	0.006590110491550192	0.006903375039180596
Aug 26, 2014	0.1972649572649573	6.615619880405706e-05	0.007862099923994547	0.023610917537285503	0.0005631775730263032	0.02146461985680377	0.008263556008668438	0.019847712181171425	0.0068842538912455035	0.006464359750571243
Aug 27, 2014	0.1972649572649573	6.003859831078728e-05	0.006059377791452601	0.021894694337075686	0.0008566245611286216	0.026086469608228014	0.006747856560617327	0.028764857930543786	0.006438119970244224	0.004934942115758908
Aug 28, 2014	0.1972649572649573	5.7906194690936025e-05	0.004715698549328137	0.01762094295034754	0.0010710066318982089	0.02544930009193423	0.010953948488632504	0.03431012090079155	0.004883902830270546	0.004776597624504604
Aug 29, 2014	0.1972649572649573	1.9689090854637433e-05	0.0033304807823096878	0.00990250556402033	0.001436981075876428	0.022997710223786397	0.01709040255909238	0.04040290696568946	0.0047229907832755415	0.003143023971427829
Sep 02, 2014	0.1972649572649573	3.1974188505116175e-05	0.0014989464401278362	0.44544036080535127	0.0014239129378705805	0.009935208304596061	0.02209965251388077	0.05100432288586555	0.0029616189109571917	0.0027120445650026777
Sep 03, 2014	0.20571428571428574	4.211473518184626e-05	0.000776351009139703	0.4254258759399977	0.002237258193020011	0.00854842759266275	0.01811058354862071	0.05951958031721239	0.00249580970412677	0.0031506031337106156
Sep 04, 2014	0.20571428571428574	4.7412892074866355e-05	0.00044186733480610133	0.4234048806308936	0.004477279073077998	0.008197555364341998	0.01530998355454606	0.07189423891109187	0.0029498398275658476	0.0022114795532306754
Sep 05, 2014	0.20571428571428574	4.753494884771981e-05	0.00022254756346167431	0.41649249087801715	0.007808535685098503	0.02360688221349064	0.011734054315523785	0.06501391090655446	0.001982711254189756	0.002431281229628516
Sep 09, 2014	0.20566544566544567	1.4009780565814891e-05	4.5320617788740934e-05	0.39369103101169756	0.012322330800419579	0.0528061951000037	0.006109525224199869	0.03771176728996508	0.0026294536129286856	0.0029127177373009755
Sep 10, 2014	0.20566544566544567	4.558958229999177e-06	0.0002961707219862552	0.375827999750371	0.01552837259480875	0.06818993281195164	0.05465870421974581	0.02219951486908318	0.0030771983228248716	0.004374078136631773
Sep 11, 2014	0.20566544566544567	4.599925382133378e-06	0.00032480272098560283	0.3467499272809316	0.015408512710923482	0.06983290594456004	0.09314604793897888	0.010393388976969675	0.004484791204309994	0.004673241612341243
Sep 12, 2014	0.20566544566544567	4.425015552918273e-06	0.0003298153438566574	0.31591217798952237	0.013558788036551063	0.06331279378586327	0.11529533536986891	0.007095517313836027	0.004741313127771672	0.005273511862163595
Sep 15, 2014	0.20566544566544567	2.5368863708783123e-06	0.0006388565237213372	0.18184902272947218	0.009537969132211551	0.0552610965035462	0.13671380576157033	0.011533160163250247	0.00527708092877255	0.005081316366463578
Sep 16, 2014	0.18124542124542126	2.224816022490263e-06	0.0008756531943790653	0.02093223558697006	0.006160170205008808	0.04073715380153305	0.13308914154144535	0.01878720451262295	0.005006610968887166	0.003780148233673721
Sep 17, 2014	0.18124542124542126	4.008244667460615e-06	0.0008185214457983695	0.02145786852282826	0.0027420348407785878	0.02695153296992366	0.12642705577840957	0.02100324057274991	0.003840912470273348	0.003987015483064286
Sep 18, 2014	0.18124542124542126	6.576464775651813e-06	0.0008352417489656941	0.017463679324297744	0.001277533746335261	0.005475924836544662	0.11264391702965137	0.02165453839348217	0.004109996120318464	0.0026207632717973016
Sep 19, 2014	0.18124542124542126	5.253617936169725e-05	0.0012384180460741129	0.014985958195904906	0.0007520377774176929	0.003805104701685773	0.10062084489275143	0.016153841256521074	0.0026271815208702407	0.002283399504739252
Sep 22, 2014	0.18124542124542126	0.00021433042610539247	0.0013546416275818098	0.012099933781887789	0.0007189366306230633	0.0031941264199381765	0.060066141122537456	0.013388212973774995	0.002206374297585437	0.002872523400893126
Sep 23, 2014	0.2789255189255189	0.0002227676080707043	0.0013340574218379069	0.011468589680987974	0.0012247186741387965	0.005683196847866949	0.0035883898875019226	0.03650451069901014	0.0027880419983521993	0.0033410672729217465
Sep 24, 2014	0.2789255189255189	0.00019029923946636268	0.0015626108845407242	0.009740041630660355	0.0011747961789707923	0.006758542707634796	0.0060942955426685486	0.03787013516183549	0.0032641833087181374	0.0029521419185806314
Sep 25, 2014	0.2789255189255189	0.00015234802994443128	0.0015688529275958822	0.007848895681198405	0.0016658587335883638	0.01195223441332317	0.008828784873443398	0.041273850679023734	0.002868951530210951	0.0029831272295282926
Sep 26, 2014	0.2789255189255189	0.00010573404761502321	0.003103432854380304	0.0066363837466761385	0.0020719684463939314	0.018101304082609994	0.014500318300237064	0.03289786147669143	0.0029004392679393997	0.0029857809811114147
Sep 29, 2014	0.2789255189255189	4.419072600751996e-05	0.0031930273589485273	0.00763659648430686	0.002451931855346438	0.031166816488526754	0.016248685747591578	0.06025698569441104	0.0029031360501014197	0.0036728757737299854
Sep 30, 2014	0.29426129426129427	5.9957327686448555e-05	0.0034689319211757743	0.006440550159823453	0.003068990129959465	0.03751307303859363	0.018351420195383255	0.054967498774487825	0.0036013720839794348	0.0035040864266946865
Oct 08, 2014	0.334945054945055	0.00011645121148313272	0.005888578870359405	0.007694749803788397	0.0032924159181214213	0.02770836933370069	0.009246562729954172	0.07919348574856719	0.0071262423126372985	0.01003047948619989
Oct 09, 2014	0.334945054945055	0.00010768315490470719	0.0037858250541788034	0.012237467904799805	0.004338858445617729	0.02325465526611659	0.00600907855151475	0.06326947686087071	0.01276201043640234	0.01988882333118064
Oct 10, 2014	0.334945054945055	9.886701169851889e-05	0.005715616848190595	0.01035551687810343	0.0053544590810376946	0.019146695599412466	0.004694895481325934	0.048423483647613015	0.021757128854199906	0.027255909369702548
Oct 13, 2014	0.334945054945055	5.487267461623518e-05	0.008750387561906561	0.010129760211468	0.005583593083331479	0.018955680216427233	0.0037246263119315457	0.027254553673273584	0.028320098614541118	0.03325680289890539
Oct 14, 2014	0.334945054945055	7.874793669439246e-05	0.016346377740996888	0.1928136575707242	0.0029228605180361073	0.01940544693381072	0.0020947042519025585	0.02507862686310516	0.03360824272048403	0.05005076979020518
Oct 15, 2014	0.395995115995116	0.00010723501005885239	0.020306194383694742	0.18972245850261893	0.0012081702505168305	0.019116440207781284	0.004079893248093877	0.02913411769209254	0.04931228778694717	0.05838655873928197
Oct 16, 2014	0.395995115995116	9.791780861590816e-05	0.02744788397002962	0.18523184090437908	0.000972140515718446	0.02388083650584728	0.019209889656649524	0.037173794016809696	0.05623881351102059	0.057796754240921795
Oct 17, 2014	0.395995115995116	7.533308222027409e-05	0.031946495321657026	0.18039338729406718	0.0007328239881153991	0.031796158739317376	0.02146665156604978	0.02509008664880221	0.054261793104271816	0.04709363678878632
Oct 20, 2014	0.395995115995116	2.8397778246463434e-05	0.026989954268279433	0.18282045718566173	0.0009274232809554219	0.016004349551188873	0.017856386317607012	0.023176143272871146	0.04187293056099841	0.023805375590255723
Oct 21, 2014	0.3912576312576313	2.0044923855475638e-05	0.02008489455186782	0.18436637336606124	0.0009394608904651198	0.016004349551189217	0.016284683176774964	0.02396050193869566	0.016544898104382966	0.010622245193543984
Oct 22, 2014	0.3912576312576313	9.513731148772631e-06	0.020935390966017042	0.1888083857500515	0.0013718367893355665	0.014751234450045808	0.01411452277499898	0.020027885478620625	0.010663425520810052	0.009278423004093808
Oct 23, 2014	0.3912576312576313	7.348264201425533e-06	0.01339428958537794	0.19339693232042338	0.0018584394864230012	0.016658678841840423	0.012262593492778782	0.01858395248016539	0.009297813256127992	0.007367005440893965
Oct 24, 2014	0.3912576312576313	2.338246967333288e-05	0.016845769873359947	0.1921444133378402	0.0027974444591051095	0.019221205145968787	0.011907118879135144	0.01300876673613641	0.007355402059374418	0.005128543592326447
Oct 27, 2014	0.3912576312576313	5.2354713179219105e-05	0.023992486343307362	0.19236115776229473	0.003532140337642724	0.017059073576860564	0.012165677337160436	0.011207670416634827	0.005080643554548069	0.0016987383291845394
Oct 28, 2014	0.42471306471306475	5.706241615986434e-05	0.026761773600964142	0.0038369255724227704	0.004581063569681418	0.016964694817891552	0.011275156318676566	0.014804928981230786	0.0015952240030722466	0.0017664403380759667
Oct 29, 2014	0.42471306471306475	4.848171843724758e-05	0.031564322340720895	0.00442361035970458	0.004154463647632113	0.01416900631656537	0.011438252363418487	0.008280490988220646	0.001664023799958707	0.0017890076743731337
Oct 30, 2014	0.42471306471306475	4.814577572283923e-05	0.027910267055328244	0.005412411650141046	0.004119884832954594	0.01758891924124823	0.0029960244991438733	0.00774188106022619	0.0016869570655875807	0.0017248639015750335
Oct 31, 2014	0.42471306471306475	3.9585410739941314e-05	0.020826223011187556	0.018955668196087596	0.005930450600704458	0.0191062045529035	0.0015738491412680584	0.00861712219321607	0.0016217732015884312	0.00173475949943539
Nov 03, 2014	0.42471306471306475	2.2424839866743325e-05	0.018893948904847937	0.05587044546242435	0.010193943193121661	0.038531821747844947	0.0023270953478996483	0.010065670938685718	0.0016318292565564224	0.0031437045736283017
Nov 04, 2014	0.3528693528693529	2.3114644653709916e-05	0.01564062653920456	0.08214981483735785	0.014645202031511739	0.0572173107803446	0.0022761451403745052	0.009874674510318732	0.0030636203734806526	0.006056061114138488
Nov 05, 2014	0.3528693528693529	2.3396708624589703e-05	0.015331748201840101	0.09438813525160376	0.018185449091549004	0.060808219351260476	0.006012678294419568	0.010961921678797188	0.006023200771891445	0.007039232791761227
Nov 06, 2014	0.3528693528693529	2.0343117259841317e-05	0.011444766603617696	0.12045549771858077	0.019147556077591693	0.07882297194043289	0.007531769807913363	0.012363994626700143	0.0070223145771177884	0.007523367827477553
Nov 07, 2014	0.3528693528693529	1.90591982651199e-05	0.010237232884351709	0.1432161223848577	0.01721853230356087	0.11106212380203383	0.006766893662605024	0.012329615269594248	0.0075142998618722805	0.007575499568362811
Nov 10, 2014	0.3528693528693529	2.8097573690789337e-05	0.009187982352690683	0.12500847028975118	0.012961329334070284	0.11390838848041397	0.006282866691114086	0.008471487416585502	0.0075672769188749565	0.008368580243948128
Nov 11, 2014	0.3528693528693529	4.445853091562975e-05	0.006433869670703126	0.10373316056456106	0.007904396499103052	0.10059104885957407	0.006536025534753316	0.00646475160921119	0.0083732173966879	0.00740248332341769
Nov 12, 2014	0.2967032967032967	4.988059484070652e-05	0.005654098044232058	0.06885304311506879	0.0053115069257855495	0.06242530229799096	0.005479847115986367	0.007213457608410043	0.0073914552157198984	0.004705149318377414
Nov 13, 2014	0.2967032967032967	0.00017208126557021004	0.0032785429030421018	0.02866760137416805	0.005718355156878763	0.04089204334374289	0.002524735079524473	0.00609596933877534	0.004650383942939792	0.0068854256485444305
Nov 14, 2014	0.2967032967032967	0.00024036397532072916	0.0016597511339811939	0.011640126750082679	0.005254942750052766	0.016776840445962338	0.0031497058316113024	0.0039746356743830405	0.0068660134512522055	0.005284840306766438
Nov 17, 2014	0.2967032967032967	0.00017883487255297115	0.0015654062303180818	0.015664933214618017	0.005239978898144119	0.010927916303602856	0.0038104663354514984	0.016733197089287343	0.005239474620027508	0.005301712077236046
Nov 18, 2014	0.221978021978022	0.00014681412589514467	0.0013214113995540678	0.018923479877061194	0.005076136410249592	0.011207891569443915	0.0020161329399980294	0.029532026917837677	0.005256619966235412	0.006892852570859747
Nov 19, 2014	0.221978021978022	0.0001116689551235189	0.0007955000405022205	0.029057429563321763	0.004571439294109595	0.00423560430398149	0.0022215259640833225	0.04827116399597707	0.006873560801103648	0.006816971395109102
Nov 20, 2014	0.221978021978022	9.849704030398861e-05	0.0005509522776959759	0.02997876082445639	0.0034721899545942275	0.003214597729680197	0.0023359562535386793	0.06166908595483865	0.0067964492121766855	0.006166653002382147
Nov 21, 2014	0.221978021978022	0.00010908486703151135	0.0006204354930405755	0.021573079078293936	0.002587233285881643	0.0018996171262459047	0.0019158247189312722	0.04854253808795361	0.006135585907471513	0.004217002311762534
Nov 24, 2014	0.221978021978022	4.319552789450769e-05	0.001081420637253551	0.024954314021455964	0.0010919040153758715	0.007274991706058286	0.003030360508542748	0.0356108065780017	0.004154321633181798	0.0035167701055138236
Nov 25, 2014	0.2828815628815629	3.211649757163589e-05	0.001880501862525475	0.02253821714365187	0.0032959346006140137	0.009537071434585143	0.0031989946193178975	0.028812607037668338	0.003442735162526985	0.0025456432958748027
Nov 26, 2014	0.2828815628815629	3.238227121692479e-05	0.0022376005387710948	0.019777876971942547	0.007917836816891342	0.008709338108316034	0.0052389412434346175	0.029218792775328274	0.002455861532804366	0.0021091295188814807
Nov 28, 2014	0.2828815628815629	2.289231187666453e-05	0.002572498384988486	0.16759673411929887	0.026054715935942222	0.009547909186811315	0.015675426687036205	0.03622501925889131	0.013469413709514254	0.02360904274956332
Dec 01, 2014	0.2828815628815629	1.854040167383292e-05	0.00229915076815231	0.16775457014452402	0.04154475411350457	0.012433912290021398	0.020339655127826192	0.03644721177055802	0.03280448636319164	0.02969212198021223
Dec 02, 2014	0.3235653235653236	1.3215194795726588e-05	0.0017184722431208507	0.18075324368862092	0.050553616715755874	0.012474854909542234	0.020393858949145572	0.03813959928957816	0.036859427478452056	0.03944586801251396
Dec 03, 2014	0.3235653235653236	5.611192594094248e-06	0.0011433079639278116	0.18047790751128384	0.06691814456899153	0.018546856118554517	0.018174478985480486	0.07756555952412264	0.04403957813277635	0.04518890584374257
Dec 04, 2014	0.3235653235653236	4.073084185615261e-06	0.0011916063207172663	0.18592958330848885	0.07285837219553938	0.028780855231064714	0.009309142876100653	0.1014764023913641	0.04762110808834075	0.049273405652390107
Dec 05, 2014	0.3235653235653236	4.3091732376051445e-06	0.0008095205504113232	0.1910034634777228	0.09402065494372057	0.02806240257307521	0.006296711856174438	0.10389521299294249	0.04934881113589433	0.049215255955158285
Dec 08, 2014	0.3235653235653236	1.436283817837568e-06	0.0005582360762372341	0.18977303666718884	0.11014819636356205	0.04485911223150293	0.0065259877900376885	0.0959892341680871	0.046252359183887655	0.04728664423096958
Dec 09, 2014	0.1506715506715507	3.7625423122209546e-06	0.0006305685729241003	0.18982711012027523	0.1388777661987224	0.05092780190511317	0.004746399495404421	0.061194778157751636	0.04009505644461307	0.036354763840059874
Dec 10, 2014	0.1506715506715507	1.3267263503078297e-05	0.000729209973483898	0.21347572075161542	0.1162088488820558	0.04753182234992919	0.01831791489579055	0.04078919724211769	0.025256262862518464	0.03241758455799019
Dec 11, 2014	0.1506715506715507	2.423608273429784e-05	0.0034952943536970546	0.22989115452325556	0.10279994021209168	0.03594807151225789	0.030330257029751475	0.033101591000355673	0.01715449524648651	0.022975876726456276
Dec 12, 2014	0.1506715506715507	3.101605591069962e-05	0.004448599948701376	0.03571332359650087	0.0809555545565047	0.020980684114993767	0.04161932773949685	0.03147000401103276	0.02321737117458234	0.03584695996710606
Dec 15, 2014	0.1506715506715507	3.0630558428073805e-05	0.009484741815801083	0.020335820013889293	0.06371173956607831	0.020980684114993767	0.0639521328336224	0.06916617325932713	0.036297159014937366	0.04396282186569411
Dec 16, 2014	0.14481074481074485	2.5851338906932998e-05	0.016053696498510614	0.021615558403600507	0.0379432527187942	0.013587982377760134	0.07739523432781456	0.06757851544852486	0.0445446196047259	0.049758194424430774
Dec 17, 2014	0.14481074481074485	2.7047350478002377e-05	0.02363196131584941	0.027469801316069485	0.030477519475306858	0.018382634067457767	0.08820692374531254	0.06651004959550039	0.050433964122729255	0.04502614937853431
Dec 18, 2014	0.14481074481074485	2.821773998141393e-05	0.02138412221209566	0.0340037377908699	0.022620059533630724	0.020314613926097673	0.09022478733111237	0.03814532918243649	0.04562518897194296	0.041674840236459336
Dec 19, 2014	0.14481074481074485	4.0439848372941014e-05	0.019942239416715243	0.038565089311525504	0.025820521329376782	0.024502953588478132	0.072592346558654	0.028426157597610933	0.04221953835604497	0.029083006886804066
Dec 22, 2014	0.14481074481074485	4.238463168731359e-05	0.01917978641567345	0.04031297714642618	0.03568563592102987	0.03037566057599959	0.0414648156970958	0.027655805336531787	0.029423528443339664	0.023997377054611795
Dec 23, 2014	0.14871794871794874	3.2876069197458766e-05	0.021837280188375947	0.05141602297738123	0.04711552613330188	0.04383629936516022	0.013890784907115001	0.027184521649536674	0.02425543512936117	0.011465281474001457
Dec 24, 2014	0.14871794871794874	2.6709215608667877e-05	0.025057420805112137	0.04595624834091899	0.03226875698751088	0.06353015092769711	0.010942595453198438	0.03800064938794832	0.011520131633556197	0.006462676155623125
Dec 29, 2014	0.14871794871794874	9.066048867717382e-06	0.03286106528408586	0.1768797698204943	0.024809659257701764	0.06371981159165012	0.006024792813812095	0.15370517154673077	0.007211871971618945	0.004172688540941062
Dec 30, 2014	0.2566544566544567	1.023804729217524e-05	0.03219352645108999	0.16575291461999359	0.022958590181406304	0.05353789389955752	0.005634912964922029	0.13144772109439293	0.004457793047646019	0.0035305134939042945
Dec 31, 2014	0.2566544566544567	1.1647804024208195e-05	0.024658320250102558	0.1707722098305039	0.024590662957798794	0.01719876016108248	0.00877582711686591	0.1325796932598519	0.0035567068189793767	0.004739406296056748
Jan 05, 2015	0.2566544566544567	6.37032377772979e-05	0.0023183341473686355	0.33859066946491057	0.035391944862323395	0.016758627001229823	0.017095732947585405	0.07312552921941018	0.005348134616674299	0.01158064951807583
Jan 06, 2015	0.3030525030525031	7.162974820260438e-05	0.007158709180104007	0.39604215449487606	0.06640323369441607	0.03297145275847517	0.020111209903828756	0.10800848024156512	0.011696393194315835	0.021823629132442634
Jan 07, 2015	0.3030525030525031	7.529326142438476e-05	0.01496868712994733	0.4569749590710363	0.09185244025928116	0.04974829320448802	0.027157222094768417	0.09699069210754119	0.02122983665424175	0.028763586540177452
Jan 08, 2015	0.3030525030525031	6.997175506468421e-05	0.016800125901116233	0.4919726619235805	0.1164408564822762	0.07107698958546456	0.029467426341409454	0.10990587059370553	0.02772249896782638	0.02966119637120132
Jan 09, 2015	0.3030525030525031	6.671320727018651e-05	0.015750657759049068	0.2950678361211873	0.10327415891719531	0.09947190041786251	0.024647093664244512	0.11137908971117824	0.02784208866767815	0.030929982167462827
Jan 12, 2015	0.3030525030525031	3.962774547496477e-05	0.014625005850774754	0.30806323359346444	0.06138661963977499	0.09904064819386316	0.02139742574052741	0.061204805470300425	0.028423974780497907	0.028459381234968537
Jan 13, 2015	0.2804395604395605	1.726058542777859e-05	0.012776616495983353	0.31732442069672284	0.04007998150983329	0.09405603479153399	0.010258159717033468	0.04790524667205395	0.024780330863686143	0.024333812456376166
Jan 14, 2015	0.2804395604395605	7.11204241339761e-05	0.009542312521470815	0.329126171049529	0.03301050764851402	0.07778254772668473	0.008424506052729786	0.04322583417707065	0.023423433846642933	0.019346189341817366
Jan 15, 2015	0.2804395604395605	0.00027773428389899694	0.007297080377433453	0.3361468416743407	0.02749310710991634	0.05624657933437917	0.009357877857158721	0.03125210891906843	0.01817441886680299	0.01268130567382342
Jan 16, 2015	0.2804395604395605	0.0003188603169864946	0.008393104013924851	0.025053984548497395	0.020318293546109957	0.026064643579359423	0.008135695908979947	0.028755308109244284	0.011124529767948973	0.004926691306540219
Jan 20, 2015	0.2804395604395605	0.00022103648947124625	0.006413093250142192	0.2031366694835025	0.04045278980476842	0.013736700422158271	0.011788535040062007	0.03434386360325792	0.004673726731137363	0.003875265377007923
Jan 21, 2015	0.38788766788766793	0.00016675261962337186	0.006401414886674944	0.24226480471468512	0.04303535143246231	0.015766521099503335	0.014608310587781089	0.07285877087449331	0.0034037364769254654	0.0038472800889410162
Jan 22, 2015	0.38788766788766793	0.0001211744606633895	0.005596152749022963	0.2735597426161985	0.03720956036205847	0.0168459311163543	0.014261627653968325	0.09820590688305139	0.0033670159504126163	0.003760664502962321
Jan 23, 2015	0.38788766788766793	6.358345360542719e-05	0.007862315425811573	0.31172434737116866	0.04096962719451301	0.05440009729884052	0.011870221514078037	0.09068780997146789	0.0031498051630992705	0.003667051848692517
Jan 26, 2015	0.38788766788766793	5.726592456067604e-05	0.006810396970226846	0.3350840791044887	0.045475073224802064	0.10771461308313297	0.023097612013351688	0.06711375747291978	0.0028780034963868245	0.003792578179199154
Jan 27, 2015	0.4593406593406594	8.541964959591383e-05	0.007783720429026742	0.3445340848601457	0.051148877121431124	0.14048436323080185	0.02172195641016991	0.07467721603624332	0.002828342055697378	0.0037430972047994902
Jan 28, 2015	0.4593406593406594	8.115357533088692e-05	0.007777528659246847	0.3542671115564054	0.051469453055452315	0.13711246756945264	0.019120172986762288	0.13286109466437454	0.002786892301523801	0.004975918547660746
Jan 29, 2015	0.4593406593406594	6.655229505407505e-05	0.009061316468117022	0.35721611205733994	0.047258204386868244	0.12901079620742598	0.022829015810629204	0.1760083019782601	0.003960201853505469	0.00457384085420232
Jan 30, 2015	0.4593406593406594	5.5766430257300566e-05	0.00860282116427577	0.3558996792275055	0.04757460115652677	0.12143927155845957	0.025008798602137755	0.2298872802746917	0.003333526102191235	0.0057720082014191
Feb 02, 2015	0.4593406593406594	4.936121501554222e-05	0.008298457063688827	0.215820791418066	0.0469445524081755	0.10469133178504675	0.0330137269270955	0.27417298546532387	0.004660989061509318	0.007216795340019612
Feb 03, 2015	0.4294017094017094	4.7780631091448346e-05	0.008249014296271291	0.04016372710868182	0.04439483169515551	0.0685094959781863	0.03881069754958882	0.21514792673391905	0.007202756301871115	0.01899812698569901
Feb 04, 2015	0.4294017094017094	5.021525041828102e-05	0.008794197225480013	0.05124229374128086	0.04032669689645001	0.0533012696425648	0.03653039885953386	0.15488934940264432	0.019175122226417624	0.019394730010537053
Feb 05, 2015	0.4294017094017094	4.923571917395306e-05	0.00893468811278215	0.05346368965185737	0.04634678149359719	0.02440827378077228	0.014690827771676403	0.13206066046579124	0.01957815616883998	0.021957743588148372
Feb 06, 2015	0.4294017094017094	3.150398132941976e-05	0.008865642097366747	0.053660607143514165	0.052235081069989225	0.03253794266938126	0.008189692052785013	0.09924683741760952	0.0221827290086173	0.024729167710502924
Feb 09, 2015	0.4294017094017094	7.370949988177801e-06	0.009139544791830139	0.06877438085527425	0.060810239200677886	0.06277632505057532	0.008921478253530719	0.05989902655499955	0.024999091769877413	0.026733782999434925
Feb 10, 2015	0.4423931623931624	7.054093099677912e-06	0.008416273002174995	0.0721589771211969	0.04927834754035346	0.06062156917395422	0.006346900579523793	0.051202959171456716	0.027036211893377224	0.024426956450354937
Feb 11, 2015	0.4423931623931624	6.776554219240008e-06	0.010526394553659783	0.0608813130086322	0.03151892354748639	0.0595076890840485	0.00614697639564773	0.045642575650626446	0.02469198015449995	0.016804023684405027
Feb 12, 2015	0.4423931623931624	7.43932913263359e-06	0.009449905506447392	0.057606215485211956	0.018605257732852196	0.0629238389003196	0.006365660778218513	0.0390288468273547	0.016945441542658757	0.007882666090170302
Feb 13, 2015	0.4423931623931624	2.6624626585228414e-06	0.011552812805938614	0.07015679791232592	0.01109008277901561	0.06413902186867217	0.006897038214309268	0.05039202016934683	0.007879424145459614	0.007454412077666041
Feb 17, 2015	0.4423931623931624	2.6890882906280474e-05	0.008201771622772955	0.2515438579791424	0.013275611259290433	0.06316362416832262	0.0026125134260667426	0.05607607387754283	0.00858151879228516	0.008534850168768732
Feb 25, 2015	0.4546031746031746	3.0827128357415843e-06	0.004250635313973336	0.1243104477754339	0.016918488790143623	0.009759395879487497	0.0013650640516048671	0.1097554609063355	0.008852207164223972	0.007511606543731397
Feb 26, 2015	0.4546031746031746	2.427881970012724e-06	0.0031472815823968244	0.115068503027103	0.01953613768859855	0.003257196116832663	0.003621272154402889	0.13639245946112274	0.007384939256091586	0.007973150362371569
Feb 27, 2015	0.4546031746031746	2.33060258126793e-06	0.001187248933598591	0.10245853723124032	0.028383062813710568	0.016045743743638576	0.008825669711116407	0.11972483781231116	0.0077958694009519075	0.008360448838633057
Mar 02, 2015	0.4546031746031746	1.2241958454992763e-05	0.0006770577576745726	0.05824710769135437	0.02744273675765772	0.02643071876563208	0.01047525190556847	0.07834753073461853	0.0080400540768855	0.008661346655928243
Mar 03, 2015	0.4631013431013431	2.8181639815446545e-05	0.000697433416259275	0.00300862744377047	0.02609623734623052	0.03625514115859783	0.010544477731010016	0.04998694857750436	0.007910098904988535	0.007219616257058902
Mar 04, 2015	0.4631013431013431	4.79842400498213e-05	0.0005804069975503548	0.002415098223913537	0.02033128580744361	0.03704990965517828	0.009305266229775903	0.04578200304331888	0.005959460854215791	0.007362503914008137
Mar 05, 2015	0.4631013431013431	4.9848014189526935e-05	0.0006209131446448643	0.0024456789538009286	0.01521758624630816	0.049332243938422726	0.007922964947353764	0.04773828396086589	0.006417977525256148	0.006229981843578684
Mar 06, 2015	0.4631013431013431	5.109251461862079e-05	0.0004947025679959551	0.002540380568936262	0.010320264356182912	0.07007570169919179	0.006497466749855809	0.054907812390684645	0.005665475196559164	0.006606342922989225
Mar 09, 2015	0.4631013431013431	1.7453575507249167e-05	0.0028337299205280905	0.01631459408883193	0.008177590809616274	0.1360816769132683	0.005879418580311141	0.10729622272741508	0.005715952648948364	0.005270273031470899
Mar 10, 2015	0.47672771672771674	1.895841947310155e-05	0.0038365597781857344	0.02579261086748533	0.007204368702372515	0.17799427525835326	0.027514150450686017	0.09027207441232728	0.0022039869324569058	0.0029990676495906697
Mar 11, 2015	0.47672771672771674	1.6460388545542567e-05	0.00874781041842488	0.04040462190646173	0.006631701900553626	0.24992097472328587	0.03014480104330015	0.09184461167255165	0.002916638161872784	0.0033374702305415446
Mar 12, 2015	0.47672771672771674	1.4314671104035034e-05	0.012598171986332432	0.059430585591611136	0.004760676768683862	0.3412162426596357	0.028367289523432336	0.10313759382712151	0.003260527940278146	0.004657408655743549
Mar 13, 2015	0.47672771672771674	1.6574380601652436e-05	0.012088258090272105	0.06753204327063601	0.007174216172890387	0.3931268179576412	0.02515742644934879	0.11096844739016272	0.004601869165502229	0.010479208281707746
Mar 16, 2015	0.47672771672771674	1.2847314998554304e-05	0.012376156010034944	0.06509319657067938	0.011145272077239431	0.45609641625636854	0.02237932484854536	0.08994037728174828	0.010518069265597674	0.017350009938120255
Mar 17, 2015	0.4432234432234432	9.947637043370386e-06	0.00927175943656709	0.05696677254507519	0.024683093838052776	0.4143439758052891	0.022943584551723878	0.059597252198190676	0.017500280962839235	0.02207919227561516
Mar 18, 2015	0.4432234432234432	7.069377849611634e-06	0.006990653037953786	0.04458479211898343	0.04464844121275011	0.3129387408096771	0.02307047548976057	0.0359729039735055	0.022306146986409585	0.019292206840546642
Mar 19, 2015	0.4432234432234432	2.304982524706909e-05	0.0070911919864567385	0.026665032446740147	0.07679602068201456	0.2072291118882641	0.022264686881618177	0.016842701708290376	0.019473970585768018	0.016742694858447305
Mar 20, 2015	0.4432234432234432	3.3262351029095576e-05	0.006015805030058763	0.006972211555017053	0.09303844745207737	0.11411114476155006	0.01962302938275939	0.016525170146130093	0.016883118269858038	0.01333456438748173
Mar 23, 2015	0.4432234432234432	3.2784662370533845e-05	0.008464786065431712	0.01047764493839861	0.10053525042365787	0.10243346673791966	0.01656601693124989	0.023597767888553826	0.013419724967288382	0.00899648652542491
Mar 24, 2015	0.5107692307692308	2.9472235832507723e-05	0.010047770037561427	0.014523593635942283	0.12242264761740394	0.13159906217306605	0.010703074097105962	0.023937741531046896	0.009011305177767772	0.007976192176612704
Mar 25, 2015	0.5107692307692308	3.729832947302995e-05	0.008193555808019027	0.021700273480131038	0.12073966860730052	0.17617729599276502	0.010780607021601092	0.034271125796761705	0.00797446675728188	0.009819024142092446
Mar 26, 2015	0.5107692307692308	3.792550700828067e-05	0.005793215165272905	0.029142911898305927	0.09380011834353369	0.20487205130342326	0.009696876724310185	0.042624036264002796	0.009847180240928349	0.018309751586297846
Mar 27, 2015	0.5107692307692308	2.5663276148168485e-05	0.0065663463727497545	0.039267800627561855	0.071666686088089	0.2077019088291298	0.009357324050517563	0.042820125930459814	0.01847558482071928	0.019371995508785347
Mar 30, 2015	0.5107692307692308	1.5631472422636523e-05	0.005860025943566843	0.04084932734328135	0.04363008650947144	0.15507860079792288	0.009170760450951313	0.02567962895775668	0.01955505302716876	0.0177242217474066
Mar 31, 2015	0.4648595848595849	1.4877290682316259e-05	0.0058752419327248295	0.03454880794097004	0.03774022934150814	0.1166315242514724	0.006298165598417142	0.027053370768784665	0.017880560616175135	0.01334443908966138
Apr 01, 2015	0.4648595848595849	1.4638848583296667e-05	0.006152957997539668	0.023223963522715028	0.026401208470558934	0.0758267850228339	0.0017867877801990457	0.02637851672188876	0.013429759787753119	0.01202988279506069
Apr 02, 2015	0.4648595848595849	7.62910137001082e-06	0.0062896968116331895	0.01411834720543009	0.029405687270909166	0.06943251120943085	0.0028648415598038395	0.029434459575756883	0.012093887964371984	0.006583883050197097
Apr 07, 2015	0.42754578754578754	5.532999031259968e-06	0.00425674549603535	0.010060536448581604	0.030834052251502972	0.047737890166485296	0.0030110465031368667	0.011023040535958015	0.010054174197737364	0.010859390285782814
Apr 08, 2015	0.42754578754578754	5.608216090161244e-06	0.0023628809488488002	0.010370557579609993	0.05488137077929286	0.04887464995553459	0.0030411597372040963	0.014627143139239643	0.012895605809150773	0.009778656670038523
Apr 09, 2015	0.42754578754578754	4.858559440282768e-06	0.0017792226502170636	0.010286329651333904	0.07739064022952721	0.04682270220072489	0.004432114247805232	0.01648060431284914	0.011256778266410687	0.008394192379572233
Apr 10, 2015	0.42754578754578754	5.661712714941311e-06	0.0023168472569884135	0.010372603602159367	0.07416822869183341	0.07970323826004107	0.0038358722132735374	0.017429219907071084	0.009252871942564233	0.008804031326254519
Apr 13, 2015	0.42754578754578754	1.5164483089030654e-05	0.0029981369405549076	0.010501162019001654	0.07812635079403951	0.10818470058591419	0.0038239653712967463	0.01872656314675266	0.009227072018732086	0.009200070167685126
Apr 14, 2015	0.45821733821733823	2.312520319807824e-05	0.002738500277506932	0.008454701036383357	0.08815009709089441	0.14012476059094317	0.003402864675133307	0.019150097726655976	0.009542167808070524	0.010643508042263855
Apr 15, 2015	0.45821733821733823	3.2551610157021066e-05	0.003094696975728814	0.006272484021883646	0.10354931414583761	0.14478634876719765	0.004884297339586438	0.018411578203637962	0.010204526628643053	0.0170670227051898
Apr 16, 2015	0.45821733821733823	2.856204908526571e-05	0.003644005272937011	0.006252791054847501	0.08294481669681747	0.14519140975664835	0.008224304965500712	0.018335657123362055	0.015328901129891095	0.018016101585478568
Apr 17, 2015	0.45821733821733823	2.1948176895352316e-05	0.002757687429993427	0.006759425209891206	0.08518405985099446	0.14562913452711387	0.013493220991525244	0.01817522012353343	0.014635257816141552	0.018678927536285826
Apr 20, 2015	0.45821733821733823	7.77231545462111e-06	0.0018878831927001737	0.006762311563130279	0.09503760322412183	0.11147772149494858	0.01862389304414218	0.04340155089114273	0.014280474736562836	0.01607250765747189
Apr 21, 2015	0.40112332112332116	6.460944244552126e-06	0.0017565397294437755	0.004012786082038428	0.07593247986746303	0.07826723609008027	0.020106225644325813	0.045581297629876345	0.01620206398420596	0.016707545336639956
Apr 22, 2015	0.40112332112332116	5.400021706808664e-06	0.0011725310345918445	0.00231498926347663	0.08124059979524713	0.07590024089903102	0.015925470368418296	0.06795525590351911	0.016847398798599682	0.013794687299767721
Apr 23, 2015	0.40112332112332116	4.604752145275649e-06	0.001002571925047301	0.0031418746622950133	0.10504864894423135	0.0760358633261937	0.015068800778576091	0.08219165218290504	0.01388730877206388	0.011680626399990157
Apr 24, 2015	0.40112332112332116	6.3039336619739e-06	0.0012416571395150531	0.00311878383638244	0.09940749942051008	0.0800542610126961	0.014680790026974914	0.11168786727034592	0.011738968377267353	0.008382825128700097
Apr 27, 2015	0.40112332112332116	6.113095514403179e-06	0.001757554443160337	0.007682522383345527	0.08883920208310744	0.07612015695461946	0.014025913718295443	0.1710686568495701	0.00838769326221749	0.003903292456443611
Apr 28, 2015	0.3724053724053724	5.670320442539307e-06	0.001642658682802321	0.007939298213271993	0.11589337259393788	0.05065384761265209	0.014098254705882062	0.13488995422464076	0.003835524972915543	0.0012147555334233251
Apr 29, 2015	0.3724053724053724	5.345961959662302e-06	0.0017106194206510795	0.012221294583725775	0.11326479448474712	0.06186008341444572	0.01521410578617855	0.08263333142348699	0.0011033934268305859	0.002283614431735383
Apr 30, 2015	0.3724053724053724	4.95982090861825e-06	0.0017118027477513137	0.015248129192470315	0.07781584485956423	0.10853271285183978	0.037860711547035505	0.05812976297355003	0.002189583870929799	0.004457505638577512
May 04, 2015	0.3724053724053724	7.156963489058647e-06	0.0013658045882502	0.019721124203634616	0.05745070141795037	0.2101619280601229	0.07895925340192907	0.06308230036109244	0.0037158230335363716	0.004660334051194401
May 05, 2015	0.33333333333333337	8.623434687963672e-06	0.0014012742335927555	0.019738332714718195	0.05271774933796589	0.19320265211830495	0.13703916714099665	0.05108151727573524	0.004014838235428212	0.006582748713193099
May 06, 2015	0.33333333333333337	8.481025063878037e-06	0.0017981725860906923	0.01958038708114223	0.03555858881953581	0.16436941441809394	0.19627591364902397	0.050677878157120056	0.006085493709658715	0.006655528372751719
May 07, 2015	0.33333333333333337	4.838045696947444e-06	0.002954562625459467	0.019200411464859485	0.048855658091112426	0.1486474485220904	0.2666595410213399	0.05451356392979629	0.006324573003839905	0.005085438785949161
May 08, 2015	0.33333333333333337	4.832796592034733e-06	0.0031568541282086127	0.01938583225838209	0.10366016847664118	0.11606194016226311	0.31297099520947663	0.052433612824882334	0.004809982484093002	0.004935213759606148
May 11, 2015	0.33333333333333337	3.0325949451592957e-06	0.0030653176472913235	0.012977385166600203	0.12152201923359549	0.08121089001416969	0.3004237451223276	0.05197983714381779	0.0047053722109172205	0.004051326421301314
May 12, 2015	0.2789255189255189	2.845799211716678e-06	0.002984951118687032	0.01315564488120058	0.12132824491511648	0.040253820157020934	0.26977553387613495	0.04051750482276537	0.0038683080154650476	0.0033150342385357477
May 13, 2015	0.2789255189255189	2.760908515026173e-06	0.0025899048314302897	0.009069445561483168	0.1024760032169064	0.023393890277274485	0.2357590016414217	0.03581899268494364	0.0032295740986920188	0.0017172190671396036
May 14, 2015	0.2789255189255189	2.8651665988080862e-06	0.0024736851711640827	0.016100261048101493	0.09107178954831108	0.041511450988261034	0.15282680889127886	0.03571633210469701	0.0017060286847472785	0.0012787082599900797
May 15, 2015	0.2789255189255189	2.9230274219254805e-06	0.0028729366384814886	0.028032956844057298	0.07841864569019547	0.06302980803319827	0.1031378266798428	0.03398733693690869	0.001298265514664396	0.0012714365627387808
May 18, 2015	0.2789255189255189	1.4634142489789865e-06	0.0035532640456881195	0.030875174453852	0.06850189858728441	0.08071701966620674	0.058055477022430656	0.042783359117961633	0.00116099353897187	0.001059196138039442
May 19, 2015	0.20981684981684984	1.6620958866490598e-06	0.004511728607255113	0.036076261203601134	0.04771325150072778	0.0606509214195703	0.03526744290019952	0.04813125911223182	0.0009453116360340854	0.002800737778752434
May 20, 2015	0.20981684981684984	1.9910397945072764e-06	0.004761474752499641	0.03510849253782261	0.057106664083098155	0.06584175316286599	0.025990074677792324	0.051117010778676815	0.002715092372415854	0.002276271092148178
May 21, 2015	0.20981684981684984	1.9427721631268146e-06	0.0033939702690689195	0.033385741551383775	0.0635471293736222	0.08324236645922548	0.025309723265350415	0.03270686504840495	0.0021821214591011082	0.002631211112660984
May 22, 2015	0.20981684981684984	1.3197979341091592e-06	0.002426917763231999	0.02726063204655129	0.04893739453436842	0.09245189693769605	0.02408027260550442	0.018926472741742865	0.0025428168316318227	0.002622049848759423
May 26, 2015	0.20981684981684984	1.709800395663588e-06	0.002534725861109326	0.21559246504456156	0.1607551415586403	0.1543234202018489	0.015031072703753265	0.08837420656911388	0.0025461658164538624	0.0032899594204279002
May 27, 2015	0.21821733821733824	1.7419788165839126e-06	0.0025925399981905446	0.2081975549738283	0.2754817991509723	0.24359293161793538	0.0233248803982837	0.11235619560591634	0.0032345278054080663	0.0036845654151092502
May 28, 2015	0.21821733821733824	1.748816731029476e-06	0.0018304410926533508	0.19320079426595538	0.3644328937288225	0.28022679200722345	0.029001190407033656	0.17367894137056444	0.0036610865461039763	0.003585233314232916
May 29, 2015	0.21821733821733824	1.3773369730172336e-06	0.0008024757811336495	0.17441947641990643	0.3381969445093511	0.24657150718807405	0.028639000888321126	0.21029916407239438	0.0035823854027869527	0.003880865419725575
Jun 01, 2015	0.21821733821733824	1.9795561205413287e-06	0.0012221858819853647	0.14948631681012334	0.2786226965790752	0.14754681457379526	0.028544507636591006	0.19038285234074603	0.003879498599711659	0.004181539354716373
Jun 02, 2015	0.17704517704517708	5.037853579349416e-06	0.0013871924635343131	0.14012576364746598	0.21019552652234622	0.10560426188575016	0.03127041296501154	0.1130272297242231	0.004181025540219704	0.005569618598126884
Jun 03, 2015	0.17704517704517708	6.269643532179972e-06	0.0014129320845279174	0.13060945701824975	0.18502842937775824	0.09075172455721588	0.03671045523153004	0.055666704866038315	0.005577179090397467	0.004383161787986223
Jun 04, 2015	0.17704517704517708	6.201505725881278e-06	0.0012671992187207105	0.12177439064698264	0.14056435387623537	0.09014962721132114	0.09916315668627833	0.03424836538898651	0.004352712581859711	0.004889255200131462
Jun 05, 2015	0.17704517704517708	6.711211913259498e-06	0.0018282161765355053	0.10863814644386277	0.10942564800888438	0.0830910895010595	0.1390486544019541	0.0343494343323306	0.004874741657988529	0.004226196411727747
Jun 08, 2015	0.17704517704517708	3.880898566672378e-06	0.0019228670480130503	0.05892997989586738	0.11274738076329346	0.08139317498563595	0.16951597856627296	0.04093642365563101	0.004213471864183628	0.004356370538876615
Jun 09, 2015	0.1760683760683761	1.8502793144946438e-06	0.0028902306636697708	0.0039365473846695	0.15719921853043242	0.09873854585051145	0.19654866340129723	0.04240757364512709	0.0042959497159271425	0.004344403283424987
Jun 10, 2015	0.1760683760683761	1.0958562360173917e-06	0.004006198141275543	0.0036879556449399813	0.1891093179426518	0.10447758722724595	0.27432083234884325	0.060838251491452	0.004283788411442452	0.004517586693824053
Jun 11, 2015	0.1760683760683761	9.615113286749966e-07	0.003212440315758891	0.005090942535829968	0.21352724613623314	0.11037332443824938	0.33290810216257677	0.05623014432972488	0.004459779990638944	0.003555528610067773
Jun 12, 2015	0.1760683760683761	1.0298904731306488e-06	0.002606347133373735	0.005249765036212734	0.16393728636247637	0.10267505829797464	0.2970977903390142	0.024962755696562085	0.0034821221361789906	0.003505593900864225
Jun 15, 2015	0.1760683760683761	2.022333308852851e-06	0.0025611998825424915	0.005266462041658998	0.08351165251163709	0.08573805995795356	0.1993327184231065	0.028884549025693217	0.003431377735724045	0.00349463262323414
Jun 16, 2015	0.17914529914529917	2.8906076628488024e-06	0.0025331245333663427	0.005825464630997916	0.05495243488147489	0.03323276300654083	0.08625980895307996	0.03670012287446108	0.003420238720989966	0.00281651103338132
Jun 17, 2015	0.17914529914529917	9.054203186521267e-06	0.0021799195019441744	0.004822913581882819	0.05953230673303896	0.029197356070017673	0.054343934391394795	0.06094138956277147	0.0027311213903500908	0.002832558916970417
Jun 18, 2015	0.17914529914529917	1.083747093938691e-05	0.0015329896968908497	0.004803184078729723	0.05099101330048393	0.03865464960632504	0.05591362998328734	0.061723679100623735	0.002747429490352844	0.001961522422945927
Jun 19, 2015	0.17914529914529917	1.3003722235743778e-05	0.0028040112937243117	0.009241214025971918	0.08935649074570406	0.050367851373363706	0.05528900536032613	0.06091385424434844	0.0018622691405957808	0.0017904405211123416
Jun 23, 2015	0.1575091575091575	7.085366502509766e-06	0.0032180515383383084	0.007573693469655426	0.27661862138338533	0.022737604170250954	0.05908223446540984	0.03538606744729294	0.0016735702267808212	0.0008317675378006231
Jun 24, 2015	0.1575091575091575	4.642320451698576e-06	0.002829651921866491	0.008033561395002768	0.3505730424289645	0.027856635805048865	0.04497567266018112	0.053568927427811566	0.0006871637561735429	0.0008255973414876405
Jun 25, 2015	0.1575091575091575	2.664795594039294e-06	0.002829151778612919	0.009945520752421591	0.3525959565428358	0.032732269587768766	0.016336948674906572	0.05976612487355362	0.0006803414129990527	0.0004532571882663525
Jun 26, 2015	0.1575091575091575	1.4822386252169006e-06	0.0028579010449283956	0.011837470496457328	0.3821412722279218	0.0349734264335256	0.012921069544305691	0.07539217933300238	0.00030931090343162923	0.00035865348166189137
Jun 29, 2015	0.1575091575091575	1.7403698955372428e-06	0.002611839664412416	0.01274282329577931	0.5336855055247536	0.04180723130943165	0.01892883280527345	0.06141187743131894	0.00021801466502338292	0.0011152711925819696
Jun 30, 2015	0.16239316239316243	4.275084222945121e-06	0.006061396213517551	0.012566134634207951	0.6346175349176559	0.04180121033597271	0.021780936813474986	0.07226540863695063	0.000993823379940827	0.0011255250021296797
Jul 01, 2015	0.16239316239316243	9.871856862106013e-06	0.008902143010723734	0.013623977006974748	0.5435951061725292	0.04797150393670276	0.02614901717302629	0.07891654092744264	0.0010044558000504868	0.0033187984463494457
Jul 02, 2015	0.16239316239316243	1.0933443079780888e-05	0.009847732194370925	0.01497435188945665	0.5783973310216176	0.07020921678564405	0.026686278804279928	0.09875549910558937	0.0032460763427425566	0.005033375702304218
Jul 06, 2015	0.16239316239316243	1.0849537847230758e-05	0.009461227258896978	0.12237340028438472	0.6254047727412639	0.050695241805188355	0.02368347017409215	0.0879833005457034	0.007522584352385469	0.016145102240994573
Jul 07, 2015	0.22588522588522592	9.247696053816298e-06	0.009918868009540824	0.11813393195406112	0.7025873800852597	0.03696576655108244	0.024648270503272177	0.0820203920520917	0.0181706087898787	0.025315799050338768
Jul 08, 2015	0.22588522588522592	8.527603328158307e-06	0.007791101333783794	0.11642385900020441	0.6804733202703269	0.05541267451027042	0.06098040659901613	0.07751144386942241	0.026810398097962623	0.03044567698119844
Jul 09, 2015	0.22588522588522592	6.455494024506219e-06	0.006886920164276573	0.11421600581031144	0.5734495117200107	0.05341265765154357	0.07298001118109583	0.06292695659933424	0.031222758404949157	0.029911311711636017
Jul 10, 2015	0.22588522588522592	6.501730393066027e-06	0.005955274526925627	0.11177617263519574	0.3689183777426093	0.050762225134913	0.06851937589292657	0.019523018252982194	0.030038998442901553	0.02767993946937856
Jul 13, 2015	0.22588522588522592	4.8671068332851986e-05	0.004238426658085761	0.10762658315256976	0.3012975117217529	0.045519161446860294	0.05714758032177666	0.01610370469414589	0.02717605324420798	0.023459223696456186
Jul 14, 2015	0.20351648351648355	4.395491851671495e-05	0.004025010112336473	0.09981150773690874	0.2839718984663245	0.022617636274065864	0.06257869245681323	0.01771810200491662	0.0222513012929562	0.019171922341067755
Jul 15, 2015	0.20351648351648355	3.8012469190817046e-05	0.006075625511039004	0.09482778652560266	0.1580248593610737	0.012350672331866078	0.0651109731514747	0.016055955587056192	0.01744194977702898	0.010606603283185821
Jul 16, 2015	0.20351648351648355	3.557034826960733e-05	0.007383652585127649	0.08998821247437115	0.11598710634259074	0.01972937530580682	0.06417171715188004	0.02011701714520591	0.008048253629401455	0.007065068809691084
Jul 17, 2015	0.20351648351648355	3.2702949292909206e-05	0.010682397668816715	0.08734719926062151	0.1061407880723692	0.03447594350146216	0.05683467959077955	0.025652730294037224	0.003931747616528976	0.0014397124730176048
Jul 20, 2015	0.20351648351648355	2.1957669529520482e-05	0.013457208124579935	0.011654729018182973	0.11613645730386161	0.047304380077433254	0.05755843559577328	0.03659125491029565	0.001331998042935476	0.0022766263187335334
Jul 21, 2015	0.1497924297924298	2.292473163574203e-05	0.014863066418947624	0.02829630917504102	0.13491561351576373	0.0602986944721981	0.06051472447126508	0.03280952562863427	0.0021824824456815337	0.002707677367495913
Jul 22, 2015	0.1497924297924298	2.2948523555710143e-05	0.015321236981105997	0.05057116180905242	0.14588318234237724	0.06128206996238061	0.04294486384501003	0.027372334804105166	0.002620522986695762	0.004279152039489217
Jul 23, 2015	0.1497924297924298	6.033554480187318e-06	0.009866057413587056	0.07415985320859565	0.06461774481348051	0.05459743470391901	0.04279928193410605	0.02476857599439643	0.004217479118658852	0.0056634700601831305
Jul 24, 2015	0.1497924297924298	3.429495655696164e-06	0.003949888466174627	0.08578077413991055	0.05662162413435591	0.04940434509557577	0.047471194441521855	0.02721953766141503	0.005624243854440388	0.00638849051518964
Jul 27, 2015	0.1497924297924298	8.641213265519023e-06	0.0035828496647214696	0.09428872047741807	0.05991543069290766	0.025526519076413696	0.04339344719387	0.026047456246004616	0.006361020515277329	0.007647715044498856
Jul 28, 2015	0.2510866910866911	1.164876937683815e-05	0.006634816428077682	0.08332408563617712	0.0960215862418282	0.03260357128006175	0.03742756555729424	0.024259252185420962	0.007640663368857499	0.005321607751351786
Jul 29, 2015	0.2510866910866911	1.2817549959203834e-05	0.0069804431609265995	0.06526062941596743	0.1446334020125389	0.03019081669072465	0.026630828918087834	0.0295434867035691	0.005276838248670172	0.004157849621793317
Jul 30, 2015	0.2510866910866911	1.0787735167548937e-05	0.006987630075208282	0.04602597143080048	0.14731991488209095	0.03158361837611597	0.022423906280163417	0.030844649871818647	0.004094209782400784	0.003288168361985323
Jul 31, 2015	0.2510866910866911	9.667383108668164e-06	0.006358501652201137	0.023070377865773362	0.17050003717129739	0.030552075098261675	0.01968533262568474	0.021926549140303397	0.00321042664198122	0.0028211349492377204
Aug 03, 2015	0.2510866910866911	3.838966061906828e-06	0.005383235625166744	0.005992227647478739	0.20247255221401664	0.02541738893247073	0.02008511176761048	0.026375333448038295	0.0027358202829915203	0.004902344852196579
Aug 04, 2015	0.18710622710622712	4.473524522455885e-06	0.004025737336163298	0.004038361363918788	0.22789977517883978	0.01662255300098492	0.021368350893824183	0.026353846349847127	0.004850777002094459	0.004433445753577771
Aug 05, 2015	0.18710622710622712	4.519539664371981e-06	0.0032550880340930094	0.0024069993846783794	0.20732170034754704	0.023992224514737752	0.01639399075505199	0.023212432594283915	0.004374274705139292	0.005101558311868872
Aug 06, 2015	0.18710622710622712	4.229069081026736e-06	0.0026840856718293588	0.0029095536733293823	0.17995055854949804	0.029519478150052167	0.01517817758281764	0.022056426711594305	0.005053220707782114	0.0062340415760320945
Aug 07, 2015	0.18710622710622712	3.794660398602263e-06	0.002801578699778598	0.0023950642531415673	0.09745464608628115	0.03268410180007527	0.010633086787610236	0.01241110707907301	0.006204067186750111	0.00788469595639593
Aug 10, 2015	0.18710622710622712	1.3771640139491996e-05	0.002916380812751527	0.0023484441679129135	0.015595120804476548	0.03291530718089868	0.01140398557972978	0.013204378911557221	0.007881486925962328	0.008091428876403598
Aug 11, 2015	0.17133089133089136	1.5937891435849105e-05	0.0016534701929512478	0.003541567603040619	0.04637117505842099	0.02109312579425345	0.011318145556181944	0.02891956503757706	0.008091572020026201	0.009323020359138408
Aug 12, 2015	0.17133089133089136	1.5843065651699525e-05	0.0019238212229395616	0.005228574088396353	0.06722318708444269	0.013985968723310305	0.015247403408257922	0.040497609361483146	0.009343133757214033	0.007312190097432618
Aug 13, 2015	0.17133089133089136	1.5145980496999737e-05	0.0017343790921407673	0.014063920569893343	0.07799321793570978	0.032496849525501685	0.01941092145362876	0.06046310267342515	0.0072996978851643055	0.005312518129784795
Aug 14, 2015	0.17133089133089136	1.4553012645490279e-05	0.0014204693580367595	0.017163900484772	0.09734821207982434	0.045376915948884336	0.021409817163260625	0.0823691196975739	0.005267601238897617	0.0038975461439533826
Aug 17, 2015	0.17133089133089136	6.40921743291954e-06	0.0011056465665522295	0.018225493898878377	0.10351325186852263	0.05414044281838429	0.021794989656018667	0.07170960903042549	0.0038296854839692833	0.004648178734598799
Aug 18, 2015	0.22212454212454213	3.1463255515975765e-06	0.0012662014292302828	0.017774772181473674	0.0914513159985281	0.0553687214040105	0.023602960539081935	0.07038616294553407	0.004592489581194623	0.003530558270358919
Aug 19, 2015	0.22212454212454213	7.604987665832512e-06	0.0013240523187021973	0.015502517996102335	0.09254878323978247	0.04589727858007591	0.024322909123676444	0.07333642110903951	0.0034567469024330134	0.004131771810957512
Aug 20, 2015	0.22212454212454213	2.974766300407364e-05	0.0013404789356794543	0.013398037659766238	0.07785006546296745	0.038527607066324854	0.014435246024172685	0.07411807399213054	0.004067709119889579	0.003948940565781698
Aug 21, 2015	0.22212454212454213	3.797286962157319e-05	0.006099458872274097	0.02463084759942176	0.07712768558781488	0.034601179749410446	0.011600240794854062	0.0891216392587916	0.003881913266286705	0.004573733390693973
Aug 24, 2015	0.22212454212454213	4.249836229375735e-05	0.027641259457473075	0.033441653989033066	0.14718020487623662	0.05989604187213737	0.01344635510773538	0.07786797053572794	0.0045168371061246075	0.006014030942813783
Aug 25, 2015	0.30998778998779003	4.831943863824636e-05	0.07777542810863261	0.035305056847024	0.3686910858261923	0.18102041651881579	0.007592342405074439	0.0556818254166413	0.0059804890813685225	0.0065530887854786295
Aug 26, 2015	0.30998778998779003	4.1433256561294536e-05	0.13040212937815845	0.03002972870763157	0.7150258559096371	0.18567342480789453	0.022881835115452637	0.021266974807681447	0.006528287746322029	0.00672425427003902
Aug 27, 2015	0.30998778998779003	3.0542329220215305e-05	0.13588405560437214	0.03091926136831404	0.9879848875237911	0.1888163729534667	0.025872390774538952	0.007916801955913783	0.006702228679014277	0.007039973095894576
Aug 28, 2015	0.30998778998779003	1.5861568243730407e-05	0.1273400779030634	0.030209035790917802	0.9999999999999999	0.1799584673249995	0.03415539924030182	0.00805240942005413	0.007023066885262139	0.011773621139091145
Aug 31, 2015	0.30998778998779003	7.0691163999447396e-06	0.11263153899170616	0.026054160750039294	0.8542788550277554	0.17123814094006867	0.03968432746668796	0.011925339496261025	0.011833471025947418	0.029661145624540093
Sep 01, 2015	0.2616361416361417	6.437474108791632e-06	0.08975337264968114	0.023905837073363724	0.6170489503219504	0.14809547578024668	0.05450813804931927	0.011657944496547619	0.030011041700024475	0.03309495390328708
Sep 02, 2015	0.2616361416361417	6.152996756342791e-06	0.06861065314275934	0.02039836984613825	0.4990823207869885	0.10810281534688448	0.0683815472744607	0.010644230952991076	0.03350052917599865	0.03686768416993179
Sep 08, 2015	0.2616361416361417	4.406211288195137e-06	0.02640087133897887	0.16739065824102653	0.1557766959335907	0.04540280613477213	0.02176314577632289	0.03170731707327554	0.03459368150430678	0.03876477326564148
Sep 09, 2015	0.3056410256410257	6.72697933950892e-06	0.023297312283503707	0.1647740511533996	0.06519922220692762	0.021416000496001474	0.026248979264950314	0.035379064244936774	0.036972916808276406	0.03654917427801352
Sep 10, 2015	0.3056410256410257	6.650957820084581e-06	0.010899817561670052	0.16278277188608228	0.06981479995203506	0.011348180250955808	0.028039989820780303	0.04314243240328583	0.03506933442105387	0.028332657880403598
Sep 11, 2015	0.3056410256410257	6.585233395354744e-06	0.010561568459711118	0.1515389645752236	0.05318794358911595	0.013269623406043046	0.031925843080303794	0.04304693418910239	0.02744180307692272	0.020227139344284654
Sep 14, 2015	0.3056410256410257	3.357194766191853e-06	0.008500819019311422	0.13904117683710362	0.01811916868854245	0.02038761822921295	0.04116935987406922	0.05202742708721973	0.019705138510005164	0.008111703657901963
Sep 15, 2015	0.31736263736263737	3.4645097999611775e-06	0.005762728252585312	0.11971298639254332	0.014948185749373	0.025492651100719608	0.0391530192564247	0.05736338980471764	0.007901059072764925	0.005864143232478474
Sep 16, 2015	0.31736263736263737	4.299057146530118e-06	0.006338451530647086	0.10343399066030107	0.029164048091873954	0.02413431948838068	0.024663154055724418	0.057836901783377165	0.0058079526595246804	0.006506521266137944
Sep 17, 2015	0.31736263736263737	4.987655242712302e-06	0.006763346160117015	0.09918644784813127	0.027212492861410673	0.02628817221898369	0.015572695562008876	0.036844006850515094	0.006642241201796044	0.0031546748065326012
Sep 18, 2015	0.31736263736263737	4.6282423925452805e-06	0.008326274591239333	0.09609558978378424	0.029219198182485702	0.03782315317163994	0.017238545825440665	0.01289305473332324	0.00301975595267839	0.0033344522970743203
Sep 21, 2015	0.31736263736263737	2.0697964797087393e-06	0.008143974594884317	0.06748357202216172	0.02995524722152651	0.03697765797366928	0.019304590585750642	0.0344646688441411	0.0031338004131698407	0.0035969468363983782
Sep 22, 2015	0.23404151404151408	1.139840115111125e-06	0.00471521098364661	0.015152952607827131	0.02791618821659217	0.030621316293057806	0.019785848524221866	0.04424623259556647	0.00352421195899425	0.0035689376675523215
Sep 23, 2015	0.23404151404151408	6.082526015072146e-07	0.005626187313215649	0.015104469180634099	0.028618541861218427	0.036880118203634266	0.0332959606174424	0.05179441144462451	0.003495748621508082	0.0033414822014367664
Sep 24, 2015	0.23404151404151408	6.093989577525049e-07	0.00591024826119249	0.01455574541886356	0.021536370719243428	0.037936799045679426	0.041225294341021027	0.06411511354749644	0.00326460496527529	0.003353843489744444
Sep 25, 2015	0.23404151404151408	8.486254057821006e-07	0.0074218090762349885	0.023855648627383395	0.01846884487329909	0.05850640119781997	0.05155461820684107	0.06733133423750505	0.003277166691858378	0.0031791287243826357
Sep 28, 2015	0.23404151404151408	1.1844876741380194e-06	0.008956258066847337	0.022907426784172784	0.014745834881987064	0.06159516058225918	0.05232468628905553	0.039985898097164414	0.0030996189267804603	0.00284577991331933
Sep 29, 2015	0.2650549450549451	2.1533195935100515e-06	0.018896501947498225	0.01874658417752584	0.014866155581401003	0.05952876249114676	0.05844867971093791	0.019339184190716573	0.0027608648651353458	0.0025947451628901457
Sep 30, 2015	0.2650549450549451	2.4529006922783336e-06	0.024375031194814652	0.011384556612047635	0.010768180299167528	0.05919384584249237	0.056195517544457105	0.020152828975558913	0.002505759586521353	0.001827312444112095
Oct 08, 2015	0.36752136752136755	1.8479262674624768e-06	0.026416032948656076	0.02154151187328141	0.012001623288455303	0.019199529641423175	0.013272252156742671	0.019927453190084935	0.0032457396241451176	0.0058232324726964725
Oct 09, 2015	0.36752136752136755	2.06000217284054e-06	0.03543554052968151	0.01555397302747247	0.012380117482417389	0.01732294273860854	0.013199357362552422	0.020211401213590174	0.006888946716848842	0.009551275831355953
Oct 12, 2015	0.36752136752136755	2.442824824226977e-06	0.04225791225004754	0.017073583203667843	0.015061207741924529	0.02954190627620127	0.008779496085570047	0.014605019386264982	0.009860579213718886	0.009733820507181795
Oct 13, 2015	0.36752136752136755	1.8741717920253303e-06	0.036039431546548054	0.025505278665098566	0.03151487646623565	0.038516016692429815	0.008042933302869155	0.009749890177182242	0.009976774426238358	0.009743978793612953
Oct 14, 2015	0.3991697191697192	1.9069937813640057e-06	0.022377941630211458	0.03157977346924909	0.04578904978925101	0.04715912409275215	0.008013235423754565	0.012258150772708736	0.009850128803654037	0.008694275265277178
Oct 15, 2015	0.3991697191697192	2.171661293433658e-06	0.01487698793600663	0.033362735976421524	0.052963892639141065	0.065736837700342	0.009068860035916115	0.01584076627779813	0.008426955862344973	0.007895203499222424
Oct 16, 2015	0.3991697191697192	2.7497265137543024e-06	0.007723040789242883	0.029826441752921734	0.07138905488645335	0.06042212442813124	0.008985235238782389	0.009301526061589394	0.007372344160996988	0.007683786961403839
Oct 19, 2015	0.3991697191697192	1.3969235755455766e-05	0.004691164155203526	0.030828213364874884	0.09034704984091245	0.05430556801552454	0.006086265346756194	0.011929636915915184	0.0069000644970789405	0.006203727911998292
Oct 20, 2015	0.448937728937729	1.3730310980122127e-05	0.0049802323990819795	0.02420514094342113	0.09807657331311971	0.03242294207632429	0.00634634677294097	0.02926701937352692	0.005155073528781484	0.005906268926900669
Oct 21, 2015	0.448937728937729	1.4898226767425559e-05	0.003436519068539922	0.020448838402353082	0.0850506839852633	0.026538042617548968	0.007761253419146051	0.03308456048550611	0.004799984065626931	0.005786515774753497
Oct 22, 2015	0.448937728937729	1.3913868759959239e-05	0.002593198396833438	0.01596506523668836	0.048351058874276424	0.019498772022356687	0.007464689982953119	0.03682427055292657	0.005749284755126826	0.00425475782358434
Oct 23, 2015	0.448937728937729	1.2595760193009741e-05	0.004416345887846502	0.008732923566968413	0.030852777274895896	0.05310122279940041	0.013602597795749839	0.04016925466838783	0.004192689350569302	0.0018598589609970803
Oct 26, 2015	0.448937728937729	1.3768361962859214e-05	0.008806510293673917	0.01012576559605203	0.018843695585013736	0.12322388809169355	0.014583389290608838	0.05973365548075313	0.0017589572057236714	0.002549058247278025
Oct 27, 2015	0.426959706959707	1.4857762403117013e-05	0.011448566601060266	0.012645880798813458	0.019383342466218572	0.1637853799925882	0.01823622842169569	0.0677941822488998	0.0024593318576260834	0.003893820742406747
Oct 28, 2015	0.426959706959707	2.192999608752745e-05	0.010981242659008255	0.015643121152828357	0.01823453421222294	0.1924911235798045	0.027805245046689776	0.09120986687559256	0.0038258996750416144	0.003510593938990325
Oct 29, 2015	0.426959706959707	2.8840231534117032e-05	0.010113196081217773	0.01432824719731683	0.008675477692423049	0.21144138492015685	0.03754836462266967	0.08216300271861525	0.0034364588494556073	0.003339034421573682
Oct 30, 2015	0.426959706959707	4.01177222680146e-05	0.011038409402819508	0.017807654686724683	0.006842066820755881	0.1935261289173877	0.03612612003896776	0.08713654971328273	0.0032621174946645265	0.002678029380176964
Nov 02, 2015	0.426959706959707	5.6630078963283684e-05	0.010666370056658972	0.02222711210785125	0.006909504253335699	0.15358585095311372	0.035332792079404686	0.08406325801716587	0.002590394257293994	0.002791985473185394
Nov 03, 2015	0.3961904761904762	0.00010110902306462658	0.011867691456620486	0.029175514293335536	0.009638078614444764	0.11830294648367319	0.03499607766445559	0.055413793762146016	0.0027061981482173958	0.00467691029701522
Nov 04, 2015	0.3961904761904762	0.00021589606717526623	0.011449092861262002	0.04485758294684474	0.011035575712971743	0.0713280641786358	0.02497003213989445	0.035417900185355504	0.0046216870258629725	0.004813985969338705
Nov 05, 2015	0.3961904761904762	0.0003002550154600182	0.005525628832491576	0.06348619200274752	0.012503658388188014	0.027638676565810077	0.02795193457079983	0.030272933896224933	0.004760985380053055	0.004847514583265885
Nov 06, 2015	0.3961904761904762	0.0002905583700998831	0.0037449397304364623	0.0728331902660171	0.022521041777134765	0.025243533323837778	0.0342044803505282	0.023325757141763288	0.004795057660415872	0.005057113196771718
Nov 09, 2015	0.3961904761904762	0.0001838255847455998	0.0034985434352055042	0.08928496529531754	0.043241606685434565	0.07185670564832072	0.05822694939203817	0.018589045718267416	0.005008054915194744	0.005164257297527468
Nov 10, 2015	0.3961904761904762	0.0001587828292219129	0.0030431104729927057	0.09100811817904358	0.07357733187246233	0.09234366993973597	0.06884750630549305	0.02057540857328319	0.005116936357419033	0.00402068738164351
Nov 11, 2015	0.3096947496947497	0.00011226278777007869	0.0019378844965784409	0.0825453791969112	0.09633217269143284	0.112118955168302	0.050728061851054995	0.015177372016568304	0.003954823456685473	0.00593721841667859
Nov 12, 2015	0.3096947496947497	0.00015334716991399734	0.002507286215466452	0.04936774736765634	0.10887109788132147	0.12657877450297436	0.025306469651538693	0.01029550330751455	0.005902431040213784	0.009103484356408184
Nov 13, 2015	0.3096947496947497	0.00017467953227892543	0.006054349224671307	0.03808716036573492	0.11071652547614765	0.11958797274412328	0.020695683547987558	0.005729415360027365	0.00912003797845569	0.012465077159003773
Nov 16, 2015	0.3096947496947497	0.00014116208681804414	0.013049488902745461	0.024860050839760024	0.09887119571125585	0.09919117253024926	0.017341069272903034	0.002502053211701517	0.01253613900441662	0.012924782157649091
Nov 17, 2015	0.3528693528693529	0.00013244929667754977	0.013199252804799267	0.009266838022674504	0.067162912015947	0.07285739143717877	0.023869826096144714	0.0037207695883721414	0.013003298119077522	0.009680969357822544
Nov 18, 2015	0.3528693528693529	9.22700331795819e-05	0.011835941367776274	0.010135264986465982	0.021824617484140846	0.044043270327693736	0.030444410415828873	0.0043056961502461475	0.009706886898492216	0.007547726222191662
Nov 19, 2015	0.3528693528693529	6.627194056179741e-05	0.010246241381775078	0.01076603668820122	0.009537572663773707	0.034268219917088207	0.04159357573235789	0.004752150301554185	0.007539053227909737	0.006190056165931635
Nov 20, 2015	0.3528693528693529	1.853525312647954e-05	0.008693745654077325	0.007194448575728418	0.004625703585525687	0.013294911494521713	0.055493844577770284	0.004534891864287848	0.00615936855327382	0.005291303042605291
Nov 23, 2015	0.3528693528693529	7.116277898097605e-06	0.007673743015278629	0.006880201433839341	0.004323068177416719	0.015226289255815206	0.0475511502698811	0.01612328182806428	0.005246042149102843	0.003826909784322204
Nov 24, 2015	0.3186813186813187	6.709200761942421e-06	0.008147591440751344	0.007509779622420803	0.003715103420489248	0.018410782118251215	0.0300065570699125	0.02923279918008819	0.0037579037558479154	0.0021788972151515753
Nov 25, 2015	0.3186813186813187	7.10266240374604e-06	0.008643452032746853	0.005511059165951038	0.0032206050044537773	0.019104398260721595	0.023052961355935684	0.032422439533812984	0.0020831686647940217	0.0022817726266342007
Nov 27, 2015	0.3186813186813187	1.9646313666319536e-05	0.00933640674386015	0.045112860795983124	0.0031845890452710246	0.011821428764773618	0.012445695800967835	0.037369247028511944	0.0018018054037350515	0.0022744173466558693
Nov 30, 2015	0.3186813186813187	7.12125348638532e-05	0.008799194440833946	0.043161052713677595	0.02163732465329011	0.009948303921692988	0.011809856594285753	0.037896874661875364	0.001793238797632425	0.0021274580168616267
Dec 01, 2015	0.2370695970695971	9.195951141769998e-05	0.0035613025907349303	0.0383768674157424	0.035195258529201696	0.013167868954527774	0.010342269094920028	0.03762900217109072	0.0016687408935752582	0.0021457477085934616
Dec 02, 2015	0.2370695970695971	8.907196070489999e-05	0.0028597264938205434	0.0380206037393604	0.04373347318851354	0.013226723970088637	0.00845551922250467	0.05153990870380572	0.0016903303183742665	0.0026602381997074863
Dec 03, 2015	0.2370695970695971	7.784973640893232e-05	0.0006340621771327463	0.03831904292131587	0.044242104122491244	0.014158168564187437	0.007899981973334863	0.05080123001709713	0.0021932331723086944	0.002551780656098476
Dec 04, 2015	0.2370695970695971	6.0225856609020716e-05	0.0029992548643095482	0.03500156350223207	0.04255752863219084	0.07076510316017487	0.03422524809816583	0.0470833253752467	0.002092026486968154	0.0029596315279163004
Dec 07, 2015	0.2370695970695971	3.0545366058675864e-05	0.0030848232896722406	0.03952580650677185	0.03933132045008346	0.09238446203488605	0.06571185331628578	0.040377440775289535	0.0024909288013762834	0.006669701615167234
Dec 08, 2015	0.2723809523809524	3.944784799049574e-05	0.003131777936885383	0.041819690073377144	0.036617527565747855	0.09928269132680516	0.06899571879776799	0.03424645542471677	0.006186351542395448	0.009983255245404497
Dec 09, 2015	0.2723809523809524	5.761065600628273e-05	0.003754929795983762	0.04255099699025363	0.035012923186675184	0.10952617347251531	0.07235559423558537	0.0340732853296647	0.009437876052462282	0.011437185737321866
Dec 10, 2015	0.2723809523809524	8.191839606160864e-05	0.0054149768727236	0.04427909442847278	0.025347861917148717	0.1521095082609304	0.07226456227512922	0.034308847591317346	0.010759490422344012	0.011219727362377776
Dec 11, 2015	0.2723809523809524	0.00010090115046547206	0.006056089497537358	0.010243083067587118	0.014685764198076916	0.15541321639785807	0.07815034963166768	0.034864010543103695	0.011270595862291169	0.013250348819803847
Dec 14, 2015	0.2723809523809524	0.00012375798563301078	0.01132488611299751	0.008444958071879661	0.014814788452428184	0.14971075243489076	0.08796497948533004	0.02527280656528289	0.01333414384427605	0.0122046572623649
Dec 15, 2015	0.19086691086691088	8.60487980594254e-05	0.01382863388893217	0.008820366673543646	0.013561947770268113	0.11694476539563323	0.09253554538429949	0.01463541965108385	0.012271496399454976	0.008335971039996462
Dec 16, 2015	0.19086691086691088	9.616925333459246e-05	0.010289750885407739	0.009231909494871455	0.012219288576845172	0.08098510350941167	0.08870451897852397	0.0148932648293785	0.008340079434511649	0.008293749822458257
Dec 17, 2015	0.19086691086691088	8.529793471876076e-05	0.009748793130891978	0.006016280591138963	0.011589761827811268	0.026034087138976897	0.08436267520681376	0.013403492688118229	0.008297173599980188	0.005261664010579439
Dec 18, 2015	0.19086691086691088	6.228151469496641e-05	0.009952378569345508	0.010822302308304978	0.011077291234036961	0.04587846303798671	0.0709923992809866	0.015545835959632166	0.005215922520204812	0.002971688336286978
Dec 21, 2015	0.19086691086691088	2.378204521509018e-05	0.009812488427336523	0.008527188692429126	0.014456095450676734	0.04987714203641051	0.04490395470499259	0.017867715873808896	0.0028888148930295544	0.0029986168998763093
Dec 22, 2015	0.312967032967033	2.643193817788e-05	0.0081509569017445	0.009972411334513688	0.025236418542071797	0.04660775344820186	0.03837879762467514	0.015728715039789808	0.002916180103245866	0.0023209729256065017
Dec 23, 2015	0.312967032967033	2.3771084440464258e-05	0.006855031056324979	0.009972411334513688	0.03337760416079358	0.04495318994168305	0.024200240960988606	0.009326514760934507	0.0022275481327251154	0.0026021093981548537
Dec 24, 2015	0.312967032967033	2.0427686172301988e-05	0.008045298032625834	0.009361247348875341	0.03550684472605086	0.035349737274659496	0.02635177961571924	0.00916480445158395	0.0025132432328473127	0.003722917946411212
Dec 28, 2015	0.312967032967033	4.450597397495443e-05	0.008650799126043194	0.010090995391428602	0.017955285052624614	0.029180647868620426	0.02613579504034005	0.03792170419756023	0.0036522256904039105	0.0037651899106049213
Dec 29, 2015	0.1400732600732601	4.1558511064704564e-05	0.0076493455501613575	0.009646022023091392	0.016890314004877192	0.02425789996858363	0.02321079623794733	0.06117376855062455	0.0036951830944476783	0.004507476168937538
Dec 30, 2015	0.1400732600732601	3.053331926233569e-05	0.008599618693755457	0.009151469144052635	0.013014137388878558	0.024695022641703392	0.022557650574903356	0.08011679431604363	0.00444950552359179	0.004220235172218838
Jan 04, 2016	0.1400732600732601	1.9231835493339836e-05	0.00786362282691323	0.008754552948210731	0.011130121577265634	0.008254604087708646	0.01944103468768879	0.06542598570083957	0.004291614843338428	0.004058848866720366
Jan 05, 2016	0.2815140415140415	7.088121779779752e-06	0.009892521650414633	0.004469889441219261	0.06530339331703443	0.013559232229378262	0.013976417253139736	0.04537136072233073	0.004094510098960382	0.0034431904398330034
Jan 06, 2016	0.2815140415140415	3.5800303310444824e-06	0.008488658750063037	0.004655626881088724	0.10530037367947923	0.029814505849509978	0.016538326601090413	0.04484675719908613	0.003441640068717443	0.004411460511265922
Jan 07, 2016	0.2815140415140415	2.4211245015984735e-06	0.012881631930068166	0.008690237203672369	0.1094926538919896	0.03755266093894978	0.02451258788538254	0.030766500499889875	0.0044458986912066425	0.006489222626735168
Jan 08, 2016	0.2815140415140415	1.2601089743955575e-05	0.029473908042619682	0.018948909014495578	0.1754424392123028	0.03460479233344843	0.025742038545228996	0.027427882932040164	0.006596593082581579	0.009157899696794524
Jan 11, 2016	0.2815140415140415	1.8734457663475626e-05	0.04670524582271683	0.021046751956251327	0.1931814925658027	0.02974947933615165	0.03250180194797117	0.04004112789769562	0.00938809327173832	0.013671805765540574
Jan 12, 2016	0.3823687423687424	1.8930082351157997e-05	0.056658718344452706	0.022308124857842223	0.23916449164576828	0.022620646760756126	0.028958201169432086	0.03698916413608568	0.014137763694015894	0.017051377809738914
Jan 13, 2016	0.3823687423687424	1.784150648293599e-05	0.057346053306135625	0.02086787112766282	0.26937130741018295	0.01831218867786794	0.02469389032221819	0.01649524737233196	0.017776617713150023	0.019562611887956723
Jan 14, 2016	0.3823687423687424	1.7181748296503703e-05	0.05703435219280092	0.01935459387840544	0.2774365325491736	0.014815207292909992	0.0284221163772128	0.014998312865008905	0.02049754957448581	0.016076265895078528
Jan 15, 2016	0.3823687423687424	1.9048498940144718e-05	0.0438373911871796	0.018351994114467574	0.21532288763169422	0.01520295798366561	0.01918690668249998	0.013429595533357694	0.01713272684510939	0.01589194210120554
Jan 19, 2016	0.3823687423687424	0.00018523992690260674	0.03778529456776803	0.06999175209338995	0.149279784375867	0.014503922965081024	0.011845646346051052	0.012188277912666117	0.01495635993693231	0.013825597983266954
Jan 20, 2016	0.39736263736263744	0.00018504621280866714	0.033118197272629706	0.06536629186619239	0.1178501690427412	0.010572678869397662	0.010248468101459022	0.024848794494340538	0.01315864672569339	0.014089922387292795
Jan 21, 2016	0.39736263736263744	0.00015760429455570024	0.024346289586013585	0.058266106472191326	0.04656335886418956	0.009804553180372435	0.021592642568259265	0.028705489874138467	0.01377016407378563	0.01107865165954105
Jan 22, 2016	0.39736263736263744	0.00012201445822998183	0.015102859066068107	0.05473353893262129	0.04519192443106999	0.0035078191370029816	0.031959902186425325	0.032007818120600676	0.010871690514372104	0.00953633541889019
Jan 25, 2016	0.39736263736263744	3.523850830385116e-05	0.011910224848564289	0.05236162639891586	0.016972100255039445	0.0057559001022361245	0.03779667765855224	0.056503110058645445	0.009343679787330857	0.006830798366211805
Jan 26, 2016	0.42012210012210016	2.810183733154728e-05	0.011500420802510493	0.05803922936463569	0.014664503174088921	0.0052549551104507574	0.03692256316070109	0.05396047010601545	0.006696926119700659	0.006864852357280306
Jan 27, 2016	0.42012210012210016	2.71229697671506e-05	0.010031907136037575	0.07302372611591834	0.03335954314790908	0.005812647777085349	0.03587531487342081	0.0567883313916782	0.006730076215837156	0.00827624222623902
Jan 28, 2016	0.42012210012210016	2.4817687580904535e-05	0.005751486867084945	0.081127960539829	0.05352906088166188	0.00601179147424012	0.03447972223251675	0.05024670372011801	0.008096644033253277	0.010764344784752819
Jan 29, 2016	0.42012210012210016	2.7024825583343504e-05	0.00580161956954323	0.08874125916027947	0.07856887817105962	0.011337342498680692	0.032049065049607396	0.06530438464148759	0.010525349667364885	0.013398191738421612
Feb 01, 2016	0.42012210012210016	1.6508434950264477e-05	0.008697591060226013	0.058291182427122425	0.08728155891575276	0.014791123399069099	0.05184322067313591	0.11146105901168159	0.013113811584687681	0.013006785768146354
Feb 02, 2016	0.4925518925518926	1.9825708362942028e-05	0.0125178270060571	0.016076135032222067	0.0988385311509824	0.014552542325758125	0.05221973993771718	0.12794484659818992	0.013086631418016645	0.011456218718299193
Feb 03, 2016	0.4925518925518926	2.149607008140368e-05	0.012178747636703015	0.012395937222761033	0.0772835096036881	0.01531118498158578	0.04568322982203064	0.0929428411356966	0.01151092192526831	0.004814499406081894
Feb 04, 2016	0.4925518925518926	1.6812038351648203e-05	0.009380420977853958	0.017668342472796607	0.05616683260087654	0.06158838698706546	0.05821033519398076	0.08605932985735949	0.004761507142165349	0.0033403239836395887
Feb 05, 2016	0.4925518925518926	1.576076934018082e-05	0.007161251624297287	0.025199203434701105	0.04869284332726677	0.1441993038549066	0.05840416750522012	0.06494706215676814	0.0032634279669710004	0.0035397881914934026
Feb 16, 2016	0.43345543345543347	2.233512240690123e-05	0.021079724614484246	0.11202919742378123	0.007676102709027963	0.1274814689488067	0.02745489314419759	0.01238293510594781	0.0036372310962185725	0.005074187953855741
Feb 17, 2016	0.45152625152625153	2.9030989235622252e-05	0.014681374954875247	0.08547698850616857	0.013920667147393062	0.04300721131976139	0.021743554867774434	0.012006035487304164	0.005173638553320473	0.005313547988377754
Feb 18, 2016	0.45152625152625153	4.181837192515428e-05	0.01801983766468854	0.06862744477163021	0.02293783171910589	0.03250061263389654	0.021054619452977895	0.010864513500432323	0.0054029803101109525	0.005232708565856093
Feb 19, 2016	0.45152625152625153	4.811922852556503e-05	0.018740071694460205	0.04997119005390114	0.02083318379353626	0.03783278672914122	0.016194966506966203	0.0033411641870659337	0.005293910790840325	0.0047218867594388
Feb 22, 2016	0.45152625152625153	6.221544837451781e-05	0.019065783348131075	0.05423149614959195	0.02334062874215892	0.03172917540946889	0.010644162919743648	0.02310738455874163	0.00471181839996885	0.0026201990883580072
Feb 23, 2016	0.42744810744810746	5.3234853325913266e-05	0.026464793420049783	0.052570125839629486	0.025424418039981914	0.04666495269607255	0.014414962857384656	0.030460269559790615	0.0025384000545160585	0.002759677764083449
Feb 24, 2016	0.42744810744810746	3.61781181947229e-05	0.026082262126425115	0.049981615025936614	0.026529790303682632	0.05946298335607639	0.016573770223788104	0.045925091200956794	0.0026845389528850055	0.0028660636501013147
Feb 25, 2016	0.42744810744810746	3.1003184542314306e-05	0.02460536223766216	0.04660567781973238	0.025487151012791285	0.06194437704284376	0.022092106898883326	0.050050136562606276	0.0028325889567232367	0.003613857413125461
Feb 26, 2016	0.42744810744810746	2.0857971994550606e-05	0.023407973121550338	0.049739112639032045	0.02995730722853178	0.04306486214062742	0.028080694606202976	0.061033704503216754	0.0036064076951525135	0.004289731224640736
Feb 29, 2016	0.42744810744810746	1.0722252080958136e-05	0.011350227413537127	0.04527673745919406	0.029568929849296485	0.047090033422269535	0.028210285351432354	0.04070643212320802	0.004311890762309236	0.005898173342759202
Mar 01, 2016	0.4360927960927961	9.412509903447952e-06	0.004668543548872446	0.017818432841214323	0.039170675494539745	0.03960460869376684	0.03591788875612414	0.041475670238452625	0.0058627528504594205	0.00567737165873472
Mar 02, 2016	0.4360927960927961	7.833615346452488e-06	0.005945507990637693	0.012975923721920269	0.04579831681714502	0.04931764307774161	0.02810700041987757	0.035929133958678125	0.005638370867386756	0.006639767058496906
Mar 03, 2016	0.4360927960927961	6.845637266632902e-06	0.009633855161695985	0.012147528163600813	0.04505976588816719	0.047735933350074894	0.014871022595407428	0.043664489307530634	0.006616371507431598	0.006691946560940786
Mar 04, 2016	0.4360927960927961	6.443004774867324e-06	0.01213321595623763	0.02317339753685096	0.04491283287270408	0.04060710077467988	0.011560435945305125	0.043022741308216615	0.00666939710044681	0.005300962817766589
Mar 07, 2016	0.4360927960927961	3.075002081572351e-05	0.013447462637221949	0.043636692062821676	0.045673986522905045	0.024143953045876305	0.014618486784196087	0.035217353935625285	0.005255858557502889	0.00876587282625981
Mar 08, 2016	0.448937728937729	3.09295764044591e-05	0.01597468494380382	0.041839699686739305	0.04224379832465528	0.02886153627529927	0.016059768469893685	0.033079308083749204	0.008776952077734955	0.008341568097607558
Mar 09, 2016	0.448937728937729	2.957961120079889e-05	0.012341870542629139	0.04181651143118123	0.04204221917575546	0.03175928027675491	0.01584606834675574	0.03591130762535805	0.008345767248403684	0.009598903060267129
Mar 10, 2016	0.448937728937729	2.5827627433000885e-05	0.009363179648976407	0.04267171232063573	0.03543260011028654	0.03488913280505281	0.0920066600780035	0.025602593731641105	0.009623489896013722	0.009691456004962252
Mar 11, 2016	0.448937728937729	1.7548280622303185e-05	0.008340018450161668	0.049143756613321904	0.03141383091931715	0.06860537998047311	0.19326126740277536	0.02206327075031381	0.009717543586599148	0.008643065919479975
Mar 14, 2016	0.448937728937729	5.654472570215717e-06	0.008773631331195478	0.032974478840280375	0.02928336292368308	0.08517630313419217	0.24404394843036237	0.02122049901014652	0.008652153857106189	0.006719179604466577
Mar 15, 2016	0.4268131868131868	5.747146422466273e-06	0.003702948505610976	0.024378809285976438	0.01493473355631695	0.07773302521990559	0.24958395278881054	0.016011867244895197	0.006697071727743293	0.00521002182566626
Mar 16, 2016	0.4268131868131868	2.2404426681333157e-06	0.003602020632840739	0.018595872695088608	0.005684360495590725	0.05722799800811309	0.2577921973630864	0.012054580412826473	0.0051634429573234495	0.0043025522179504574
Mar 17, 2016	0.4268131868131868	1.1194872638602747e-06	0.0043638869828630505	0.019643180487467896	0.0057019691923228455	0.046192757852555354	0.2543437128686965	0.006358907755239934	0.0042412587309791985	0.0041462555035086225
Mar 18, 2016	0.4268131868131868	1.4015512347400738e-06	0.006251591370655239	0.021082557350840234	0.006875284613442938	0.0853406757096326	0.20791554393886183	0.018936818381645428	0.004082427665495595	0.0037070402133742545
Mar 21, 2016	0.4268131868131868	2.5786177604929772e-06	0.008776654682367593	0.019154619531608966	0.011788540125489813	0.0965509756685143	0.17391853338691382	0.04222294376443539	0.0036360904999451224	0.0045944469815066
Mar 22, 2016	0.41098901098901097	1.8964352369818856e-06	0.010747226204053372	0.01912032429649866	0.024531097659814833	0.09649738900473151	0.1186225362179857	0.0556495151875505	0.004537886567785777	0.005958293204274362
Mar 23, 2016	0.41098901098901097	1.996751464200995e-06	0.008795077784650376	0.018158839842835738	0.03237873468959438	0.07686660713917866	0.017219231820150588	0.0617945069428732	0.005923847555462095	0.006140981164775159
Mar 24, 2016	0.41098901098901097	2.239135419783419e-06	0.006175189161704164	0.024854448635141406	0.039017174183175955	0.05218543273625897	0.021099754691116784	0.05252481361947484	0.006109497801028982	0.005810208492762766
Mar 29, 2016	0.42124542124542125	4.277638385086655e-06	0.0024386115712153704	0.07681062156556	0.018018880413111577	0.04248865498062359	0.02200903590829775	0.04182901363094261	0.005758263917320875	0.00589847185250271
Mar 30, 2016	0.42124542124542125	3.191797682642976e-06	0.0023274598566189204	0.07721104522862916	0.013390980318304862	0.033173155369278035	0.031223270177906274	0.0242853550306952	0.005847024149106523	0.004974214057044033
Mar 31, 2016	0.42124542124542125	3.0272653941746864e-06	0.0019004141672449364	0.07738252140418247	0.008435714151671655	0.039289711781889225	0.03209800770819161	0.021282891176770475	0.004912620981762952	0.002675689063816137
Apr 01, 2016	0.42124542124542125	2.4037280427908647e-06	0.0015526247587386527	0.062260466172581824	0.005636019568447564	0.04349912485137688	0.021545569006974945	0.011497507496780572	0.002585319210540818	0.004327256883982607
Apr 05, 2016	0.41391941391941395	2.3709261649652136e-06	0.0027513306721332906	0.049950193965356694	0.005566129753829711	0.06394860858301471	0.014035120753149468	0.014517638520329886	0.006168732970068071	0.006739588715349109
Apr 06, 2016	0.41391941391941395	2.625457474445077e-06	0.002850389130018561	0.03998580839786255	0.0077613030238961244	0.06926091346584638	0.01836000419762931	0.014095058922568536	0.008316854952811358	0.006827872970770735
Apr 07, 2016	0.41391941391941395	2.0062440983724248e-06	0.0031721556263306794	0.0395982332692542	0.010005527828909509	0.06638349024981757	0.015532267679985277	0.013720705922969558	0.008287633240138903	0.006638811827334113
Apr 08, 2016	0.41391941391941395	1.741435805711135e-06	0.0028862275755214438	0.04171422248242859	0.00997545873850888	0.051741084895002926	0.015316906137038627	0.014587670544064235	0.007909006844707073	0.004223506838963052
Apr 11, 2016	0.41391941391941395	6.435684184484749e-07	0.0023148360300404318	0.006289777783904672	0.009253069480114567	0.03181723214633635	0.011989289933879635	0.01901624106312521	0.005332785102888643	0.004865484869571667
Apr 12, 2016	0.35042735042735046	4.1260780229277223e-07	0.002016468839426579	0.013111545788039088	0.009771079157079662	0.01375476334250405	0.008730761104510583	0.029537120156017015	0.006025287820359359	0.008849619733645306
Apr 13, 2016	0.35042735042735046	7.891757731130147e-07	0.00206451220454094	0.02096692054069647	0.008473517930769696	0.011009199445225245	0.009123894567194396	0.03908614575590212	0.010309318911849503	0.011671038267151114
Apr 14, 2016	0.35042735042735046	9.095230673550744e-07	0.0031233227044463376	0.02230852675510998	0.0039930536523106715	0.009892308868590346	0.006997277209623156	0.05026978245522698	0.013406620244063971	0.013408185844500773
Apr 15, 2016	0.35042735042735046	1.0182257955265846e-06	0.00410314417828692	0.02360960223712024	0.005500149454987881	0.012836715414352266	0.005944006275526443	0.06152965856220777	0.015382230072965927	0.013522753882475026
Apr 18, 2016	0.35042735042735046	3.1644259133476808e-06	0.004557268056225632	0.021407789685229568	0.006052405074130917	0.013344885574287422	0.00499886608077013	0.06271001648951115	0.015632239070329342	0.01134405368373181
Apr 19, 2016	0.3772893772893773	2.6576157838524086e-06	0.00634317838380032	0.01704186985414086	0.005451356072164905	0.01331598490168448	0.005969758282590976	0.03862664018198109	0.011396938134800404	0.006914703483762506
Apr 20, 2016	0.3772893772893773	3.4359514513761622e-06	0.00751032313080624	0.018044408724550185	0.0053571599861635556	0.015536971486354918	0.007423154487739741	0.026952938480202467	0.0068957660265150855	0.006250435730914672
Apr 21, 2016	0.3772893772893773	6.4245021828393975e-06	0.009182545884314441	0.015168102917640694	0.00795255050577735	0.015665218221030383	0.007353097952392223	0.01937658765796261	0.006220727172831322	0.003642081508989423
Apr 22, 2016	0.3772893772893773	1.2838003367984844e-05	0.00744920760433756	0.014870650210842929	0.011589983915568623	0.016178205159732523	0.013391805157327418	0.018478426953567443	0.003570078490246012	0.0042896715226985824
Apr 25, 2016	0.3772893772893773	2.2375043760354357e-05	0.00562133457342105	0.01673295698532613	0.013428315387194778	0.022246894833341857	0.016647149598725788	0.03506312431972855	0.004228169175270841	0.0039235075359853105
Apr 26, 2016	0.37562881562881567	2.826852155191401e-05	0.0021609529008002545	0.015179599615774328	0.016898602570630045	0.018428845038685096	0.02164303896920722	0.048367458028689726	0.003856067839941025	0.005183394756916355
Apr 27, 2016	0.37562881562881567	3.375655123987742e-05	0.0007865128509677582	0.011834352747808271	0.018366897146294543	0.012047365793881059	0.036315521897418976	0.04142712531291383	0.0051363841306872075	0.007946702399457026
Apr 28, 2016	0.37562881562881567	2.5101501253421463e-05	0.0006709728972208951	0.012935880137741704	0.017490725059337107	0.012684836358847831	0.03999203626080441	0.02176404301255566	0.00794449880342256	0.010952752191867001
Apr 29, 2016	0.37562881562881567	1.5881740091326764e-05	0.0009863500449721666	0.015913683277538865	0.01346572666501256	0.020269456625086835	0.03779390862554928	0.022680348377646695	0.010999291689703723	0.01089300248243297
May 03, 2016	0.34285714285714286	8.703780182679728e-06	0.0020318045929186125	0.05308273973914303	0.007851468821433396	0.08379674759045688	0.025814241081189626	0.022457519211222354	0.009575354306207243	0.006469616507056446
May 04, 2016	0.34285714285714286	8.680531273564782e-06	0.002639316339900143	0.06625912495608591	0.005442460034501494	0.10364669288991964	0.023547856782050222	0.01098500041399363	0.005347907104105957	0.004006552945482194
May 05, 2016	0.34285714285714286	9.064982957510472e-06	0.0036403595726577373	0.06689144335343834	0.0018310731485502649	0.10922708161601113	0.013662408908960293	0.012062220269983583	0.003031647275594073	0.0032977564948108275
May 06, 2016	0.34285714285714286	7.062841607847142e-06	0.004603798155062678	0.06444655601547741	0.002576043278239439	0.10132756443787215	0.023024440315885034	0.01078254419992647	0.0024282445419926374	0.0029301835421276386
May 09, 2016	0.34285714285714286	5.500277599468695e-06	0.0045153802264005045	0.05150876382092483	0.004116060331293126	0.07401868669313086	0.03614446488274292	0.02853247894281093	0.0021570738434355577	0.0030705099855128874
May 10, 2016	0.29494505494505496	6.677525128839182e-06	0.004219237341522563	0.03912043828918737	0.0139645965553472	0.05660919246091882	0.049413324974301946	0.03927793800272517	0.0022796181730133027	0.002067135168728923
May 11, 2016	0.29494505494505496	6.545573491552736e-06	0.0036952625023751176	0.028691094097383723	0.02189009966704433	0.049789837921314514	0.05369182711573373	0.04820367859137428	0.0013996845450390473	0.0026456918201089026
May 12, 2016	0.29494505494505496	6.541893084659971e-06	0.002215215114455775	0.020144273331442256	0.026801175103781424	0.04075521672182703	0.05174014341905527	0.053316175487680875	0.0021390912510222287	0.003581797467123731
May 13, 2016	0.29494505494505496	4.950026601730938e-06	0.0019853463896738486	0.019913547752901314	0.03036747084739864	0.0452813329952544	0.04820270373898036	0.0532206772734959	0.0031851302792664056	0.003707744696363061
May 16, 2016	0.29494505494505496	2.107767016376932e-06	0.002481388635030706	0.017926531032561227	0.033418734923769476	0.05354918322474308	0.03481809806728665	0.04435828383358259	0.003325569229736325	0.0056130726608794946
May 17, 2016	0.12170940170940173	1.8761829433158685e-06	0.0017935727478764363	0.011594273923326397	0.03351637699206437	0.039590760454859104	0.01251464472314814	0.020155216430942438	0.005573029261362265	0.0073101602312044475
May 18, 2016	0.12170940170940173	1.798793841002426e-06	0.002069758363237419	0.006508361192910241	0.026676024274273912	0.02643147138731502	0.00877755776249974	0.010430314953265858	0.0072976351046569535	0.0077353664592701285
May 19, 2016	0.12170940170940173	1.6551775261323434e-06	0.0021930859395665	0.006508361192910241	0.018758817011664174	0.022885118019990484	0.0032474526970822813	0.002207918712074679	0.00772973605121398	0.007744536678464103
May 20, 2016	0.12170940170940173	3.4101282685882244e-06	0.002697998366098235	0.009072112698015864	0.005021163504810977	0.030726683328585976	0.002634458012795242	0.002075494521740496	0.007739054965501615	0.007048128381977094
May 23, 2016	0.12170940170940173	9.11214445567172e-06	0.0027465509562093786	0.005231874517607873	0.0009311494381475212	0.035061784219026365	0.003570391172768042	0.005787987598120553	0.007031354409301038	0.003698992390805726
May 24, 2016	0.14041514041514042	9.06273046804592e-06	0.002877133569142722	0.006669936080770257	0.001044295592523351	0.03648574444206562	0.005057569580733386	0.03494597984366608	0.0036279121819468895	0.0019045667646641704
May 25, 2016	0.14041514041514042	7.859197191086084e-06	0.0021223345910262384	0.018825989338348975	0.0010935252362868205	0.04319070048594792	0.004553951700643467	0.056976940364705304	0.0018043899463746123	0.0021659986093162014
May 26, 2016	0.14041514041514042	5.6774801411741704e-06	0.004136974356263624	0.030672265039012353	0.001175603782442889	0.028842871257607646	0.0035654069133343397	0.061173768550686757	0.002070060908082286	0.002200852606486407
May 27, 2016	0.14041514041514042	5.215398016758146e-06	0.005856372770732663	0.04210671780811792	0.001139218069037557	0.017665536128413803	0.003982630963272256	0.06271319976332526	0.002105480062775981	0.0010944083468892884
May 31, 2016	0.14041514041514042	0.00025080673770442555	0.00773678997513897	0.12277275526602577	0.0006935139927568686	0.01132605317348285	0.003065250324516944	0.07007213298461155	0.0010783973806849966	0.0009469325952459463
Jun 01, 2016	0.13846153846153847	0.0002841734473748109	0.009365321146235114	0.10659597541030494	0.005881001181814231	0.00696927677858485	0.002260292426279455	0.06722692285671118	0.0009134598782022063	0.0009331414452866219
Jun 02, 2016	0.13846153846153847	0.000295266797094993	0.009725484069240804	0.08402315856385967	0.009392332572505546	0.005315164845074324	0.0032394225013286865	0.05967874400765971	0.0008918006828861589	0.0008763887736357045
Jun 03, 2016	0.13846153846153847	0.00027708373678553944	0.00963072122042419	0.07325267664809172	0.01242233523284398	0.005148534404597343	0.005992948934102453	0.04377956465565159	0.0008234255761039928	0.0007503340808902349
Jun 06, 2016	0.13846153846153847	0.00016530207674280816	0.006758329911951588	0.06547718202579314	0.01598832121650949	0.033091872227579915	0.014201747314992567	0.042123784785406806	0.0006903034294300023	0.00046193785148030135
Jun 07, 2016	0.12625152625152625	0.00010772780246372582	0.005138591736461214	0.06132558305673473	0.01843002701294502	0.06101940499523255	0.01603408568861347	0.04715701816394444	0.0003760448862973239	0.000516386027943405
Jun 08, 2016	0.12625152625152625	0.00010770712782828508	0.0016988129879636534	0.06880004443277428	0.018438007320623027	0.08244383485421294	0.02060375165185404	0.034442385927570034	0.00040647696576692803	0.0012962755581458186
Jun 13, 2016	0.12625152625152625	0.00015138822809442485	0.0010304120182377133	0.13261061626052156	0.015608050851946182	0.10475349833599956	0.020699906323396227	0.029451649254346464	0.00027283609046561583	0.001418473505058478
Jun 14, 2016	0.14969474969474972	0.0003680250827422518	0.0021501854121367386	0.07573810385248493	0.014640217516597257	0.09186741093916079	0.013104102626795854	0.046033481674077385	0.00031532936889526594	0.0016859233060561628
Jun 15, 2016	0.14969474969474972	0.0004733623704272714	0.003428864231776652	0.07438174922552855	0.012779438353245156	0.06455627532937314	0.009292805581274094	0.05519796779818731	0.0004681905049140209	0.0021997421502565457
Jun 16, 2016	0.14969474969474972	0.0005479752593642657	0.004893291946125499	0.060047315245729836	0.008707177984970662	0.047992577343807824	0.005769003388811899	0.08009371558103763	0.0007912583342089429	0.004712767286910873
Jun 17, 2016	0.14969474969474972	0.0008400060134478495	0.005423867603427512	0.036548052081776645	0.009200302965523127	0.024700893090877314	0.004958230521238617	0.12802888502670212	0.002966305669561059	0.004971345378454176
Jun 20, 2016	0.14969474969474972	0.000802694913164082	0.006347980128964354	0.030777501234534942	0.009210532028256717	0.02403437132897137	0.005220942528790027	0.1720726614080849	0.003094097955426811	0.0050186293211720205
Jun 21, 2016	0.17846153846153848	0.0005198657193232626	0.005873016868642423	0.023673710943661705	0.008693569094455098	0.02824679488518879	0.009301112680328915	0.18506535261142829	0.003168358053653527	0.004996590347113589
Jun 22, 2016	0.17846153846153848	0.00026653217111611167	0.004879400633725179	0.011017307743154802	0.007326655576391899	0.026487918013493084	0.009678531880636656	0.18570137071789322	0.003176102581054398	0.00481906063490933
Jun 23, 2016	0.17846153846153848	0.0005230849491096987	0.0028644136351557844	0.00796219417989079	0.006084128246653585	0.02416517697736704	0.010312155860904695	0.15874286150868772	0.0029223077747619246	0.004610626209387049
Jun 24, 2016	0.17846153846153848	0.0006646272641938928	0.002624028806582129	0.010011103082344552	0.004294225467389021	0.03041133484368123	0.014457398288359168	0.14225604981207252	0.0026777317772321806	0.0029206342155672655
Jun 27, 2016	0.17846153846153848	0.0006922282444037711	0.005778124156445552	0.029774158569553153	0.0030231253819359323	0.05036002410786744	0.02462196468963055	0.03820819884023377	0.0028369329298070186	0.0040388367737986056
Jun 28, 2016	0.14456654456654458	0.0006222813672808167	0.015832957959114675	0.04780878779348971	0.001965689569184868	0.11861377923850298	0.04563027206558157	0.03962618815716922	0.003973267141213222	0.0040426576984626365
Jun 29, 2016	0.14456654456654458	0.0004777975825172681	0.017693941823656217	0.05642449131858801	0.0013705322064522484	0.1585508961917047	0.06665865493091083	0.04459209529470682	0.00397715002216619	0.004828063688648754
Jun 30, 2016	0.14456654456654458	0.00025718041809370086	0.01768150747442491	0.06760200993459359	0.002545732908267588	0.17534820794747605	0.08524329693231907	0.041455774777234555	0.004775291369565401	0.003345950892236309
Jul 01, 2016	0.14456654456654458	0.00011114187258884684	0.019294107399720515	0.07347409465083993	0.003049963334385827	0.19942954286954603	0.1045843695283292	0.03843484793523348	0.0032691461158912446	0.0032781145539622063
Jul 05, 2016	0.14456654456654458	8.4852585373247e-05	0.021279854699342522	0.07401014038002833	0.007811533265469105	0.1634048544699565	0.1042513240821324	0.057677897256875534	0.003161223259902285	0.004145503258971443
Jul 06, 2016	0.1501831501831502	8.488589003889961e-05	0.021552008464614365	0.07863016890450553	0.011887912724092788	0.14499045976744052	0.10026329350425683	0.08343233314892116	0.00398553765172506	0.004281146084545744
Jul 07, 2016	0.1501831501831502	6.056179932344312e-05	0.022412947681234616	0.06374397866522942	0.016485794817992967	0.09459175090497042	0.07332510192096467	0.09575303525178828	0.004094088442368067	0.006411941440313121
Jul 08, 2016	0.1501831501831502	6.953402798260818e-05	0.023227472679102655	0.07553281959004653	0.018496486681157293	0.01619867646945489	0.016790308605761767	0.10410260328152897	0.006177129700137707	0.00594895283453404
Jul 11, 2016	0.1501831501831502	5.512342496126252e-05	0.026059208389390458	0.08248734766447248	0.012443874610814863	0.011912495988363808	0.0100864796699791	0.0725985382408737	0.005609683050860841	0.007695879590945458
Jul 12, 2016	0.115995115995116	5.764281431570693e-05	0.02828337771426599	0.08375876799822476	0.009599824971344945	0.012335619898191146	0.008133411456789854	0.03425282197243312	0.007325528144004511	0.007547021739208734
Jul 13, 2016	0.115995115995116	3.0846737082123786e-05	0.01847758832108353	0.08222180316647806	0.010016428444683484	0.013751301282725932	0.009797946429537793	0.015766914325571268	0.007183951630755446	0.00877592663428918
Jul 14, 2016	0.115995115995116	3.080377889019515e-05	0.012899070819239774	0.07783746913244637	0.010731071963158543	0.011929204189710543	0.008617161524977114	0.01349787675657279	0.008368837021578188	0.005814590615740938
Jul 15, 2016	0.115995115995116	2.4730644952334586e-05	0.012751856168065736	0.07853998558916608	0.008608725449133353	0.011999649579180403	0.011336698077457836	0.0020686504831029426	0.005272846161685273	0.004578402083019235
Jul 18, 2016	0.115995115995116	1.655420875404269e-05	0.013872808597895317	0.04851411753121351	0.004792243270326614	0.00982984126890972	0.020767124599917218	0.006668958624007597	0.003967518657300187	0.0020003973462962036
Jul 19, 2016	0.1575091575091575	1.849537199606197e-05	0.014605585495406965	0.02263548846569653	0.0040821655629299505	0.004912361720647719	0.025372580314908584	0.01079129820292479	0.0019017744207752603	0.002062681403417759
Jul 20, 2016	0.1575091575091575	1.8382807857380107e-05	0.011094727586280677	0.02141085871905205	0.003738290288366053	0.011356158040748581	0.024521933371878937	0.024993792616280756	0.001965068413810195	0.0009797089646277467
Jul 21, 2016	0.1575091575091575	1.3042095002692768e-05	0.008429205848487666	0.017804780512178164	0.003604249009948452	0.01649731675300508	0.023126340730971792	0.0334461803899638	0.0008645355781907233	0.001065276781421071
Jul 22, 2016	0.1575091575091575	6.176969679930689e-06	0.003029266548433142	0.012762211795170562	0.0034331610910089327	0.018463917209032316	0.0219245804013015	0.02975994932248594	0.0009514908770333427	0.0013799299275069291
Jul 25, 2016	0.1575091575091575	1.0444331081794085e-05	0.0019625477922809026	0.008440780775821728	0.00226212611664632	0.026406634871737392	0.013804944883582864	0.027643549732492115	0.001271246123515233	0.00249369066081632
Jul 26, 2016	0.1498412698412699	1.2134663532739302e-05	0.0008205001190616231	0.0032745738390544425	0.0013452912060299082	0.030221523655325436	0.006696560223917131	0.024056000153003833	0.002403066485813615	0.00238713462424687
Jul 27, 2016	0.1498412698412699	1.3362411071441674e-05	0.000540936317168417	0.003407747985338153	0.00135613158165677	0.029657960539565664	0.006545924827755716	0.027080906087262494	0.002294782643235609	0.004319152344560997
Jul 28, 2016	0.1498412698412699	9.495449783392544e-06	0.0001666966366349755	0.0018851662049641906	0.002242640931024019	0.022948940338593512	0.007347906015499201	0.03182955478753112	0.0042581280286267354	0.006216480248061613
Jul 29, 2016	0.1498412698412699	7.420363975805475e-06	0.00014866456721238748	0.003635794248636046	0.0026763436747895995	0.011663227687138735	0.01249110794252308	0.03821392873306988	0.006186221101865206	0.005932104944840675
Aug 01, 2016	0.1498412698412699	2.024634065892893e-05	0.00010847642910307047	0.01199652439224409	0.003282375743055315	0.04022296266798121	0.0190935210440338	0.02757113025339901	0.0058972346534347485	0.007598995269929237
Aug 02, 2016	0.19350427350427352	5.6086685991512325e-05	0.00010100230237904356	0.018530838406919742	0.005220406146749343	0.058864649118570006	0.020610189653637936	0.01728915585965326	0.007591153603196506	0.009418722581580519
Aug 03, 2016	0.19350427350427352	0.0003735504595100052	0.0003215263572699256	0.03241557368058895	0.005474947502660162	0.09866328368222388	0.020161606304775044	0.015116093995909591	0.009440387791079476	0.007763668167657701
Aug 04, 2016	0.19350427350427352	0.00043100251612413105	0.00032263605011372096	0.03483791823439162	0.005340506326687281	0.10651342887800497	0.0183672729093235	0.01861769518263457	0.00775849667176891	0.005278682050822995
Aug 05, 2016	0.19350427350427352	0.00044536623920849827	0.000333594810279183	0.04049440332451454	0.004221021162133983	0.10707337940968999	0.016558540542179142	0.02146433778375165	0.005233216507953661	0.003293183325601125
Aug 08, 2016	0.19350427350427352	0.0003300480299260275	0.0006431663195583456	0.035174744696556154	0.0040500236200280626	0.08545567630268462	0.013081188878586461	0.016177556646559753	0.003215522923222567	0.0031883377498385878
Aug 09, 2016	0.21001221001221004	0.00024774198444993916	0.0008909094872537608	0.02613132502902706	0.0037239655668043895	0.06711564062239363	0.011871121449863508	0.012253216698384337	0.003108977276571563	0.003064799494196057
Aug 10, 2016	0.21001221001221004	0.00014895157750478074	0.0011196468968744005	0.0160580740117264	0.0020668170998401863	0.049325470343241376	0.008694694449466089	0.008006729441030449	0.0029834358482581547	0.003018724515922697
Aug 11, 2016	0.21001221001221004	0.00011552181824090488	0.0011006780576581692	0.010223499708882372	0.002715635216059135	0.03238245102976409	0.010834603165522622	0.010557645905558653	0.002936613764265932	0.00408570280287672
Aug 12, 2016	0.21001221001221004	9.982904592647514e-05	0.0013964274311559753	0.006709991843654641	0.0028218018399976327	0.020037047049538816	0.01159781789101826	0.013392032902520428	0.004020893102896072	0.0062053398645865515
Aug 15, 2016	0.21001221001221004	9.213888600338037e-06	0.001577093361100693	0.007784141503286692	0.004921064116990851	0.019038920174381125	0.011402808740748723	0.007953727932155878	0.0061749000770845355	0.008426491133367645
Aug 16, 2016	0.2855677655677656	1.335326033299084e-05	0.0019239371770202708	0.008067856630111135	0.012748024189748563	0.019364052741164563	0.01131122297368948	0.004991373328186137	0.008432067311093356	0.009112391887029166
Aug 17, 2016	0.2855677655677656	1.3395072168674197e-05	0.0011371011565674688	0.005656278052103266	0.016457301952749477	0.02637472371242835	0.010300733599715553	0.011030043738381415	0.009129089944674136	0.010094465048811539
Aug 18, 2016	0.2855677655677656	1.3934563506916638e-05	0.0006848436416043744	0.004439832395655436	0.01819357038052655	0.04134527212076023	0.008006658970399488	0.015665049563771467	0.010127087421627294	0.013581217014935358
Aug 19, 2016	0.2855677655677656	1.3464275885165885e-05	0.00017409862731359156	0.0020584570076597744	0.017642423950953716	0.07265433410729652	0.007670982942832339	0.01480938556468809	0.013670377066807276	0.015037562450645173
Aug 22, 2016	0.2855677655677656	8.407095141812674e-06	0.00017588538168839901	0.0020487018644340634	0.014685420467049641	0.07750964710459783	0.008326413058115507	0.011866767258316716	0.015150337142055388	0.014316968895073733
Aug 23, 2016	0.23785103785103787	8.569917951669572e-06	0.00016773169641642953	0.0020650335087108165	0.011968622054579965	0.06664299420589372	0.008138118812913354	0.011437502785562829	0.014418059162822572	0.013147542065565043
Aug 24, 2016	0.23785103785103787	8.290367919924138e-06	0.00018586558864273266	0.002243037470492498	0.010312440194438593	0.05341130293251343	0.008741560333289261	0.010625290473932132	0.013229670078640145	0.006857989618381636
Aug 25, 2016	0.23785103785103787	6.913211950586236e-06	0.0001873749891681476	0.006791345597396873	0.007510959778263363	0.04686108590652587	0.007435130555551949	0.008950729288225413	0.006838132545875935	0.003746992756898311
Aug 26, 2016	0.23785103785103787	4.16557703425118e-06	0.0003759483800137432	0.0131120938297923	0.0027203986002081243	0.032242312872539154	0.0068419344573414	0.01222966047221254	0.003676690873919356	0.001769529913861001
Aug 29, 2016	0.23785103785103787	4.46000958567223e-06	0.0006533298075598721	0.018843197849433127	0.001829452499211777	0.028460388918637555	0.006383382589614925	0.012965474212496629	0.0016671634731931866	0.0010469930598859716
Aug 30, 2016	0.30505494505494507	4.5359506590442085e-06	0.0004739389469690041	0.022021255446234882	0.0014797296175392883	0.027244904901612587	0.006687214737478632	0.023673529805189084	0.000932910684975357	0.0011735283533118503
Aug 31, 2016	0.30505494505494507	4.2982526860082074e-06	0.0004932872957738978	0.024400426488507862	0.0012898189685258774	0.04856276353036045	0.003956325149624213	0.03281891628645969	0.0010614977480362586	0.003077002572346469
Sep 01, 2016	0.30505494505494507	4.552623103383375e-06	0.0005959095332907259	0.0299491543910389	0.0009005894420705522	0.0635911132838909	0.0020839742488994784	0.03838073228049888	0.0029958367993080165	0.006771585974318138
Sep 02, 2016	0.30505494505494507	2.909814157834589e-06	0.0005202872814655824	0.02346490703529091	0.0008135565508400961	0.05370030965853504	0.002169260465843836	0.05825661643479526	0.006750327866824931	0.006713125826957574
Sep 06, 2016	0.30505494505494507	4.162296846413434e-05	0.00044470266985949085	0.05656504880517163	0.00023596819877563758	0.04133398279552909	0.002574577673805663	0.06548821870382905	0.00610669484634868	0.006979527858769919
Sep 07, 2016	0.2710622710622711	4.990543255935939e-05	0.0005567821094994074	0.0715649516191022	0.0002564903854698578	0.03459892188434866	0.0046129321039391664	0.06696287029450965	0.006462269669622167	0.005582502278470086
Sep 08, 2016	0.2710622710622711	5.754193496612197e-05	0.0005302149585811113	0.0841459442742238	0.00036732185621746324	0.031392602993121806	0.008769250663464003	0.045235116603502344	0.005141968805561918	0.006284074793448605
Sep 09, 2016	0.2710622710622711	7.05462806587108e-05	0.0005581576514181167	0.09098026852388369	0.000563164069759315	0.02651621658871859	0.010517825788297698	0.01556063818291447	0.005822428525076778	0.005572054437591729
Sep 12, 2016	0.2710622710622711	4.0192235423968e-05	0.004688573916261279	0.09358039782276613	0.000517388442524855	0.02699744289242575	0.1099070740207262	0.0038194510764453194	0.005154284818584747	0.004506150785699554
Sep 13, 2016	0.44566544566544564	1.4971493009566473e-05	0.004998130036517176	0.09407232010138449	0.002473637048307485	0.029261780486001213	0.20187053718383943	0.005302060851642665	0.004122697387887625	0.003923746343778935
Sep 14, 2016	0.44566544566544564	1.1325275689030997e-05	0.008065629947180932	0.09275263555714107	0.004009372518781989	0.024242094913277456	0.26893707067846173	0.0126974425580051	0.0036103512461351135	0.004359507876228639
Sep 19, 2016	0.44566544566544564	8.250728127657964e-06	0.010918446695606364	0.057779250535103986	0.0062956861144716275	0.022045643795455587	0.3276042270947627	0.0340323802613436	0.0047665275859113555	0.005212051691898553
Sep 20, 2016	0.42368742368742374	5.092255222222133e-06	0.010072746995592916	0.02326498140334003	0.007004383847356107	0.022045643795455587	0.3093076337530243	0.03306148175048112	0.0056396904402238246	0.004933888376354471
Sep 21, 2016	0.42368742368742374	3.8742818794656536e-07	0.007731929781286954	0.01698778422234877	0.0075782361074879625	0.022623657247510413	0.23619574737422974	0.025685995505409814	0.005355657698509711	0.00486242514474691
Sep 22, 2016	0.42368742368742374	2.6241502261189953e-06	0.005298399621136137	0.010283845195378805	0.0076640411961997135	0.018640783304413655	0.12833194281705	0.013362746783496405	0.005389320456272064	0.005247159422347275
Sep 23, 2016	0.42368742368742374	5.207755641812566e-06	0.004772430923175593	0.009854424034156692	0.006322179126452695	0.014657909361318	0.01881281032190427	0.008066574988576745	0.005830012276937396	0.005354336359174287
Sep 26, 2016	0.42368742368742374	5.106393615913191e-06	0.004756332229265808	0.010729256997119505	0.004580172832968303	0.013928769475438852	0.027334232530486578	0.03676935907984371	0.005904891209315881	0.0035942005467949935
Sep 27, 2016	0.40634920634920635	4.961289049075541e-06	0.004516749183597294	0.013662279036241638	0.003576212095824633	0.011365189500954555	0.037886671231704604	0.060373971006931114	0.004059822017954491	0.003312828251552456
Sep 28, 2016	0.40634920634920635	4.828070386465323e-06	0.003897257636957441	0.01354740948455005	0.0017888043019718726	0.011745564499224249	0.04989769807498004	0.07061726862392982	0.0037335113763633694	0.004132727042123913
Sep 29, 2016	0.40634920634920635	3.898918482390552e-06	0.003236171835703866	0.014151863003375181	0.002295839234222202	0.011092288878927992	0.05940157319823075	0.0803732070212116	0.00459206489109028	0.0064373864104964075
Sep 30, 2016	0.40634920634920635	3.087599933423477e-06	0.0031536029751130495	0.013472583517035968	0.002367312630398129	0.009618354576176739	0.05276807770109332	0.08158364688598302	0.0070318640374247105	0.007781145912901375
Oct 10, 2016	0.3851037851037851	1.7977480423460864e-06	0.0009305623389072365	0.13766103719799583	0.0023471272635448115	0.03791391934649682	0.03952822323039402	0.009716147474879318	0.0109067122804838	0.013848729502980066
Oct 11, 2016	0.3851037851037851	1.6978340453885524e-06	0.0006531205945285335	0.12190947685004666	0.003049208023295079	0.04672215194392375	0.058102896712940146	0.007110956191956129	0.01630590374818397	0.015088365823192038
Oct 12, 2016	0.29181929181929184	1.4958219410937271e-05	0.0015576133917555152	0.11038857962823577	0.004606141207427392	0.07622115878435153	0.05929191949073096	0.007378828682740664	0.016865539133043898	0.016007250443342315
Oct 13, 2016	0.29181929181929184	2.100810443968317e-05	0.0016557948232904915	0.09566598594195667	0.005562071302354198	0.10153152491372552	0.055641987844315025	0.008992271011369516	0.017338304157081756	0.017212513367064388
Oct 14, 2016	0.29181929181929184	2.460886974066916e-05	0.0024614108529864365	0.0646702057660307	0.006298562968585864	0.09730796255660265	0.04580056759620986	0.009905074775272856	0.018170672493382018	0.013797373887418862
Oct 17, 2016	0.29181929181929184	2.2072968833991096e-05	0.002493068681676978	0.03530978218479807	0.007239962183092431	0.09091128035380673	0.03339529967704258	0.004890304384813369	0.01414102774083038	0.01152661925524571
Oct 18, 2016	0.39218559218559224	1.8836463257824063e-05	0.002944657347520573	0.0033612740445710413	0.005713722812582064	0.07296275847267376	0.02101003802142746	0.01602651030442799	0.011451492612200445	0.005201974003100782
Oct 19, 2016	0.39218559218559224	1.4652624969762338e-05	0.002946409754039544	0.002625984690946927	0.006168982843543966	0.06120861408610948	0.005394353221570317	0.026146933552511513	0.004488977435293238	0.0037120074154454647
Oct 20, 2016	0.39218559218559224	8.497838288816818e-06	0.002475880308051956	0.003718889557280243	0.00489876618500041	0.03882865573919336	0.0035409701970175326	0.03005328800368163	0.0025414547897859075	0.0020029794555457884
Oct 21, 2016	0.39218559218559224	3.0246911205293507e-06	0.0018270816984953745	0.004446689006929747	0.0033184775070717607	0.0360469660011538	0.00438088713710263	0.02983953116759995	0.0005570599427283128	0.0005281234308977507
Oct 24, 2016	0.39218559218559224	1.5529889170103923e-05	0.0015002988985242886	0.004034378927146285	0.00147425633665707	0.028605042805886233	0.005928153561551889	0.022223230259092168	0.00040562758556026064	0.0003524594045645861
Oct 25, 2016	0.34305250305250307	1.8145029438299796e-05	0.0006650259090947427	0.004017901138401794	0.003174346160176434	0.021470640830036372	0.005501999380131703	0.014780736100398942	0.00022711516724536356	0.0004131613600675012
Oct 26, 2016	0.34305250305250307	2.0189163627264362e-05	0.0006901800258467522	0.0059154043722142065	0.004860862911646863	0.024183841994971127	0.0058384368917785475	0.013233665030627846	0.0002888014048857948	0.0008465975016475651
Oct 27, 2016	0.34305250305250307	4.050822751741128e-05	0.0006902572484090173	0.004752520663215884	0.004984757091145388	0.026131024811593045	0.008073877246945593	0.008030922321915688	0.0007292657129950234	0.000949762467577331
Oct 28, 2016	0.34305250305250307	6.412185892197358e-05	0.0006785411892335401	0.004944371813321981	0.00468766584327874	0.022068523494499306	0.028482550522919762	0.006540991016963943	0.0008341034987267567	0.0016161705352566638
Oct 31, 2016	0.34305250305250307	0.00012077486501011079	0.0009035868424780422	0.005480904690737189	0.004054958414476614	0.020046831131319706	0.043003359667592396	0.09286835252862906	0.0015113173724446774	0.004493923826777897
Nov 01, 2016	0.3095482295482296	9.770446568522438e-05	0.0009194908985381157	0.004091326554768145	0.0016925029208561026	0.015617652530578997	0.0533706192857574	0.21383641792579583	0.004435733430224824	0.006979315916857665
Nov 02, 2016	0.3095482295482296	0.00012972458888614645	0.0021093715030776772	0.007943987014939995	0.0015628942473657611	0.019367063227803294	0.06510301218163586	0.3306474460595588	0.0069614261501406306	0.009468385646926382
Nov 03, 2016	0.3095482295482296	0.00014809997559513992	0.004230440106492744	0.02365441987390867	0.0012088125308578911	0.031186234127720647	0.0630868100156451	0.47751526379801973	0.009490856142973425	0.012877017614253453
Nov 04, 2016	0.3095482295482296	0.00011265029640404284	0.006867923062536347	0.031472893148446875	0.0009166559112954085	0.05183742047023586	0.05433922703534598	0.5324816484266185	0.01295475907366711	0.014686380667753301
Nov 07, 2016	0.3095482295482296	4.5864808355922354e-05	0.00892449355080175	0.03616877065171428	0.00057601113673017	0.06741744191695365	0.03888414615051354	0.4839683964577527	0.014793460946964779	0.013279710237773879
Nov 08, 2016	0.32503052503052504	3.751643883235055e-05	0.007303953814363021	0.028071003120503545	0.0006653493815094499	0.06128086576759701	0.025392794255988844	0.4412609584201722	0.013363981357606938	0.011156876136755128
Nov 09, 2016	0.32503052503052504	3.659539186804512e-05	0.006994736548559944	0.026881094863667417	0.0011169979408895705	0.05299600628808744	0.007453613851003532	0.31332916324474125	0.011206725504120812	0.00902445091781019
Nov 10, 2016	0.32503052503052504	3.7550226174316985e-05	0.009832632510724458	0.02278367895604641	0.0011543445726926904	0.05047366998179809	0.0027690330175327914	0.12447953473279733	0.009039723012742567	0.005015691985334858
Nov 14, 2016	0.32503052503052504	8.130702617638055e-06	0.016202470897480857	0.06781775570518173	0.004908942091544844	0.06378905278626013	0.03571941831462418	0.05809984019974846	0.00611300452789633	0.002866887536990009
Nov 15, 2016	0.3323565323565324	7.573110917627868e-06	0.0184096231440961	0.09909734843757564	0.006990426427894158	0.12499902159160499	0.05716938645689318	0.04602456850732668	0.003521351367789969	0.0020422394564649947
Nov 16, 2016	0.3323565323565324	6.534150152162557e-06	0.021260981320164178	0.11730998162329281	0.008543027438356944	0.17812432828494384	0.06523731028300805	0.04440348632156207	0.002603702225058358	0.0012489199730879308
Nov 17, 2016	0.3323565323565324	2.3237324883490673e-05	0.019865810998342438	0.11097933210320227	0.007679743034780137	0.2107912703107937	0.062231178813199714	0.0314534509872219	0.0017140977967101487	0.001273708221846073
Nov 18, 2016	0.3323565323565324	3.2126955558455994e-05	0.015059047312413983	0.09952160582759799	0.007612164228909355	0.2269050510546249	0.057342243343024984	0.009740977010485	0.0017453549883820474	0.001432667643163528
Nov 21, 2016	0.3323565323565324	6.162038892568662e-05	0.00528910280148862	0.07430112619411554	0.00603256140482569	0.20935165555672652	0.04262642504808519	0.01426377243420979	0.001985004580702712	0.0027414656848921692
Nov 22, 2016	0.29284493284493285	6.223435319684676e-05	0.0042620375443646035	0.06378252426860119	0.005067013453733626	0.18656212049025409	0.02831744692926675	0.03263810633416359	0.003574389094807994	0.004602984360057268
Nov 23, 2016	0.29284493284493285	5.971840291113842e-05	0.0032615939656112152	0.04765022104591288	0.005674656063766018	0.13687644540965221	0.021765914809455437	0.032067027013345774	0.005704222101563101	0.005843029638611807
Nov 25, 2016	0.29284493284493285	2.2984965617424736e-05	0.00375713997045949	0.10829429591319445	0.0021112066720861285	0.08764655801988057	0.010307656182329783	0.030124115845783325	0.007216725572798333	0.005703186781004391
Nov 28, 2016	0.29284493284493285	1.012727307818149e-05	0.00465469500021036	0.11270245149547697	0.0028802098626603007	0.044741251675740744	0.012186514310644783	0.031527143775827694	0.0071335682168879345	0.00533910042207724
Nov 29, 2016	0.29113553113553114	9.072001875612062e-06	0.0038002312329956925	0.1078358894325239	0.0043722457415248375	0.032841399731469656	0.015385855059260689	0.03221982415603689	0.0053155578521685	0.0029860765057307106
Nov 30, 2016	0.29113553113553114	6.939598255760526e-06	0.0024922384697699243	0.09861410044204297	0.005481367082181571	0.021040291751927797	0.014533200567293288	0.03521019156949717	0.002922062061199432	0.005173845430356714
Dec 01, 2016	0.29113553113553114	6.2525889691114104e-06	0.0020484373155299756	0.09076373113740703	0.0047363847715565606	0.012032764932999226	0.010301841212988189	0.02909591840640291	0.0051409010133005705	0.009249586963251599
Dec 02, 2016	0.29113553113553114	1.0316079962931598e-05	0.0013301977919461631	0.08379578212935378	0.004338038162986189	0.01055837905723852	0.014534931212929425	0.034371717248963096	0.00927606912275345	0.012579558629155446
Dec 05, 2016	0.29113553113553114	4.4416357072735335e-05	0.0011666293627047009	0.07504635641621725	0.0021059508006584307	0.014360021699220644	0.013647110001638074	0.06489931304958385	0.01265244038946425	0.014265720743019242
Dec 06, 2016	0.2096703296703297	4.4424743573687764e-05	0.0005956675076053961	0.06318826737107322	0.002851540543289206	0.032769750147305474	0.015901933587928536	0.09194201985096201	0.014358541878217317	0.015202229378182395
Dec 07, 2016	0.2096703296703297	4.143422191394358e-05	0.0007666910677453963	0.047451552865311525	0.0045384880799252975	0.03883813877224582	0.021312970233587476	0.10946403218932718	0.015306061902780799	0.015084843408268624
Dec 08, 2016	0.2096703296703297	3.451787256737921e-05	0.0032685321954972427	0.04518967493715441	0.004915103897715981	0.04173678591972647	0.023658341199556083	0.10668185088278122	0.015184661202983899	0.015353072319686367
Dec 09, 2016	0.2096703296703297	2.7551888006545254e-05	0.005864754905317291	0.007005824782581353	0.005471116621403768	0.033193024581480976	0.026992256952833506	0.06396231640474162	0.01547096300325526	0.012495020670964417
Dec 12, 2016	0.2096703296703297	6.4233156036097595e-06	0.009883770993125835	0.007828435455716352	0.005248572014019608	0.03511371511488523	0.032308800346763325	0.03407694609449777	0.01256656805038941	0.01158702867120492
Dec 13, 2016	0.18271062271062272	8.951413243216084e-06	0.012204147885355239	0.0049155204596224526	0.008382022251432251	0.03251265458062089	0.022686341384528932	0.028666176442556136	0.011643852961415062	0.0033071894025803114
Dec 14, 2016	0.18271062271062272	1.1234773880210307e-05	0.015699510731307393	0.002971177923879854	0.00879298942667286	0.03300155762548686	0.02508356249375289	0.019590026166565716	0.0032297561087259495	0.0022354200343095323
Dec 15, 2016	0.18271062271062272	1.23255620148706e-05	0.014867013388963632	0.0029747219272240315	0.01086669319479131	0.0386841523760415	0.0425090872739615	0.008002909512313309	0.002140608001401202	0.0022787875292466864
Dec 16, 2016	0.18271062271062272	7.647282177854697e-06	0.012270585997736269	0.010686814207907949	0.011027513886719055	0.09912629654103251	0.04110186469437981	0.007987629798044068	0.0021846787002180778	0.002325152061967243
Dec 19, 2016	0.18271062271062272	8.179452925338818e-06	0.007796668016986006	0.013313091187820827	0.01087298635304261	0.14086609294783847	0.0488866548944363	0.011398826008678385	0.002231795033782521	0.002421788619896839
Dec 20, 2016	0.13724053724053725	9.138188865147467e-06	0.004400480914731486	0.013697938286363237	0.012102481383175878	0.15275676290756734	0.06694213468616506	0.020273793380123976	0.00232999855338602	0.0024481768808581445
Dec 21, 2016	0.13724053724053725	1.4605161798921574e-05	0.0014080784569081661	0.016815199784559413	0.013599357858563161	0.16219764929118805	0.06460320172196092	0.028946304537499877	0.0023568146999680107	0.0014462349108232777
Dec 22, 2016	0.13724053724053725	4.689313013097974e-05	0.0008643008303611587	0.014286060160910823	0.010667492817321387	0.12587085854829536	0.06054601454446518	0.031905475867664394	0.001338626242059999	0.0013284519229561581
Dec 23, 2016	0.13724053724053725	0.00013478311710088826	0.00043874941143902586	0.011959488948340122	0.007476371314535997	0.1137992583361057	0.038050944115500744	0.03571887872369912	0.0012189334031823167	0.0014101241876507092
Dec 27, 2016	0.13724053724053725	0.0004912370005722474	0.000428427298122212	0.14791484057121063	0.001275238733055354	0.06988227792652488	0.04605068050355383	0.05486961310497017	0.0013896497245837903	0.002090777140093477
Dec 28, 2016	0.15946275946275948	0.0005154321161543559	0.00041943182218404703	0.13683577461168048	0.0007289532746653933	0.023593786595805178	0.04244539951454436	0.0456266592815424	0.002070303588146331	0.0028084184343428516
Dec 29, 2016	0.15946275946275948	0.0006064375172802083	0.0005653981868239269	0.1412058352026903	0.0006960019141819832	0.001432991682795672	0.039983175355229036	0.03207976010856056	0.0027884424204093327	0.0024946697727674023
Dec 30, 2016	0.15946275946275948	0.0005625005985677559	0.0007151355280156828	0.15475391451607448	0.0010073093317258283	0.0036643644466826464	0.05035320400640828	0.02401780086720091	0.0024414493707422182	0.0015434386372584572
Jan 03, 2017	0.15946275946275948	0.0003602246513924771	0.0015345773372882948	0.18925272582569078	0.001068691044601111	0.01311352966882322	0.020411303857190654	0.021056082917996728	0.0016011544969971652	0.0013066159355211533
Jan 04, 2017	0.154969474969475	0.00039820355446791486	0.0015353373182795168	0.2100376843252933	0.0013384468620663546	0.012371745738680901	0.019917031463536135	0.017358392064816736	0.0013479694243544406	0.0010166793958559634
Jan 05, 2017	0.154969474969475	0.0007751966625630489	0.0017614216750998248	0.23196582138815217	0.002194813610112224	0.012969026305809555	0.018524553984774143	0.012656696653188994	0.0010201329318890312	0.0007842089661188946
Jan 06, 2017	0.154969474969475	0.0006004450908443364	0.0016940224886260477	0.26739018083573707	0.0032329001347610976	0.03766480156937389	0.017099055787276347	0.012508992748587276	0.0007393369354694684	0.0006400287619983292
Jan 09, 2017	0.154969474969475	0.0010589993944173	0.0021763721841347736	0.20772410779165745	0.0036507049022937135	0.039912280437265434	0.020742757109405586	0.02342841772200438	0.0005491364387860334	0.001214233141377947
Jan 10, 2017	0.31682539682539684	0.001165010558570928	0.002291306065618722	0.11938926726230252	0.0045649781480022085	0.04465921591230269	0.025122052052680043	0.031042808666225982	0.0011614819325824828	0.0029834406647367344
Jan 11, 2017	0.31682539682539684	0.0012459589964683867	0.0023796886476181323	0.1283391788278518	0.004963874380632192	0.044552795206418985	0.025528476873850254	0.032319778953547075	0.0030328819104062247	0.002982948123666634
Jan 12, 2017	0.31682539682539684	0.0017879079616086857	0.002614420525684064	0.1413723424663514	0.004617480091050785	0.03746008847178318	0.02409612531963463	0.03136431932064193	0.003063414095400003	0.0026096467690845727
Jan 13, 2017	0.31682539682539684	0.001955723997597357	0.0023551902105331066	0.1566515030008398	0.00396722106241049	0.04656906869349339	0.016964411556795855	0.034101138975446026	0.0027038077496366695	0.002398182469707503
Jan 17, 2017	0.31682539682539684	0.0003656583598836089	0.0019852721265409467	0.09641853252148119	0.003164970460769082	0.0591667514616592	0.005426197101285315	0.04999586174412509	0.002484258133249398	0.002090956245937255
Jan 18, 2017	0.2433699633699634	0.00038543264310757414	0.0003456637441922752	0.11425099523162753	0.0038237070358076906	0.05864653935481542	0.0073320533015231336	0.04538902789191653	0.0019769203012261947	0.0027293939510367082
Jan 19, 2017	0.2433699633699634	0.0003405913096521276	3.837720891359487e-05	0.12817213265648567	0.0038878375335100863	0.043540067470655607	0.007024759862386812	0.017691362504924667	0.0026370859007597757	0.0028292544141514577
Jan 20, 2017	0.2433699633699634	0.00033109947994115155	0.00014018107223470494	0.13219334640285513	0.003726328143522616	0.04453699015112194	0.0077485158673810195	0.015658523852339803	0.002755765550388788	0.0021508492400462015
Jan 23, 2017	0.2433699633699634	0.00031549696809740515	0.00013398142297899772	0.1378596597084383	0.0032275924893647523	0.03794282001888561	0.01360813586190261	0.015696086483251846	0.002078554710171288	0.0012202869188916703
Jan 24, 2017	0.3975579975579976	0.00031232697129497824	0.00010421794235054748	0.14783372734692535	0.001826055825457958	0.04457687910029637	0.012920308060312767	0.013662770339596588	0.0011441879448364227	0.001553877522843985
Jan 25, 2017	0.3975579975579976	0.0002352957734682574	0.00027398529948724466	0.1528462268396832	0.0010287085458508516	0.03548159659321257	0.014749531271787167	0.0040403702784769365	0.0014720851073169554	0.0009956135635473436
Jan 26, 2017	0.3975579975579976	0.00014084181097237717	0.001497874886916064	0.15235591215021058	0.001415444841267737	0.031398623966368076	0.028632909015791564	0.003707240674667072	0.0008872049292618047	0.0015185578504807603
Feb 03, 2017	0.4207081807081807	0.0002573284991645206	0.001832089937711305	0.01154287978548183	0.0022729861226620774	0.021660301493882105	0.01613896281423553	0.024186514378925484	0.0012390030441086861	0.0019395759869027373
Feb 06, 2017	0.4207081807081807	0.00040155501745281366	0.0018717394415126386	0.014212208489868329	0.0022747893996713925	0.01661848884369833	0.016803530738476805	0.029342144635305555	0.00167132543621972	0.0019613552574879664
Feb 07, 2017	0.3835897435897436	0.00039110449202505755	0.0010875455979636969	0.02033624626860389	0.002256391500527063	0.01678030250540836	0.017631748514062476	0.026592591885275876	0.0017154719725552743	0.002021412431953857
Feb 08, 2017	0.3835897435897436	0.00038253547909153937	0.0009878490875016408	0.028361587037314465	0.0019956215858620585	0.016060946701400843	0.025125582569787686	0.026541500340687692	0.0017719891249270395	0.0012789470677777876
Feb 09, 2017	0.3835897435897436	0.00030154722039819285	0.0008864531812663851	0.03402468516460577	0.001975788250068852	0.0168700150099463	0.04688935137878255	0.02536830477944408	0.0010358312982416216	0.0006400795086536619
Feb 10, 2017	0.3835897435897436	0.00016226580139088825	0.0014158330448797	0.030624086079460728	0.0014508196299790124	0.02045866571581521	0.05526290722422093	0.01176792660651503	0.0004103386122183369	0.0007647371758189701
Feb 13, 2017	0.3835897435897436	0.00010369514241951999	0.0025467142246170154	0.021658610128092882	0.0019478643601528733	0.025047099064542316	0.05591889114610619	0.014821322841338896	0.0005579851604574546	0.0007393757883612367
Feb 14, 2017	0.4316483516483517	0.00011228227582632082	0.004301916200336469	0.01151307849275952	0.0034683218527677027	0.03389446798945567	0.05288880754069201	0.0357959139498193	0.0005348334827750322	0.00074061758887706
Feb 15, 2017	0.4316483516483517	0.00010682350838988178	0.006119211589864782	0.008642935110909277	0.004465166371157674	0.04049465909515009	0.04541428749026406	0.05020277454152737	0.0005363866351562462	0.0007030053617151741
Feb 16, 2017	0.4316483516483517	0.00010699986624803817	0.00821338907752821	0.004199911894350529	0.00480571978537736	0.04012376713007446	0.024648270503359666	0.04627541048323725	0.0005034064150614855	0.0005856552129699725
Feb 17, 2017	0.4316483516483517	0.00011152640471890203	0.008447493834402698	0.004240284303581059	0.005786011088841095	0.03205189958667007	0.016598899198462937	0.030518205142979662	0.0004640922454120395	0.00044304815517580973
Feb 21, 2017	0.4316483516483517	0.00014445770013120943	0.009481847865604529	0.11718097259434539	0.004263417978348605	0.016339567248193018	0.011845646346151208	0.043056484010496256	0.000533061918340249	0.0007216920714003971
Feb 22, 2017	0.4297924297924298	0.00027997528968951556	0.010439500489730379	0.11761337753845182	0.003765285642722807	0.015921862214475432	0.010940103323546408	0.0514030279301237	0.0007799130414284939	0.00043853767301396934
Feb 23, 2017	0.4297924297924298	0.00034755801822745235	0.009254561167361536	0.11682642611546	0.003443013122876614	0.010828118668202318	0.0168728257897336	0.05812848966398809	0.0004430609847503159	0.0004442063729649529
Feb 24, 2017	0.4297924297924298	0.0005156354636630806	0.006633701093829795	0.12662141806606791	0.0027618336208323903	0.009057952471270397	0.03205093414697427	0.06862772249499888	0.00037585377575491397	0.0004143583841243947
Feb 27, 2017	0.4297924297924298	0.000511187923215578	0.00480498064933447	0.14244721980365985	0.0023112162611300968	0.008302771875181171	0.05488299589418702	0.07445375021494051	0.00031128571240716767	0.0004541168963124666
Feb 28, 2017	0.41045177045177045	0.0005024969339552564	0.0030885421803009726	0.15607548371504437	0.002127115221082524	0.008254152514499803	0.06599678681391383	0.07047959203169338	0.0003451183462112057	0.00032645025097439615
Mar 01, 2017	0.41045177045177045	0.0004271676528110115	0.001768826551216244	0.1638574208726322	0.0019240384748792894	0.0077512507063414796	0.06284708098213572	0.05485353757224206	0.0001780331252012428	0.00023674508919328629
Mar 02, 2017	0.41045177045177045	0.0003278289255733736	0.003076705894381369	0.16736021147688804	0.0015100761847743347	0.014976418857078271	0.042096155225178344	0.0402781226324987	6.508679197930793e-05	0.0005054038546354804
Mar 03, 2017	0.41045177045177045	0.0003203512437853674	0.003115198409987456	0.16645929172642257	0.001504065999045498	0.021440535962601228	0.032186962893962834	0.045679501626708335	0.0003553928132331351	0.0005123621166604323
Mar 06, 2017	0.41045177045177045	0.00042152084272732525	0.0026470632148619657	0.09649232329902831	0.0008247684018553089	0.02018832400747514	0.03820234099572823	0.040241674147413205	0.00036350136072332677	0.0005627505606678033
Mar 07, 2017	0.3561416361416362	0.0004396914942332133	0.0018910427700228182	0.016536794573424267	0.0008674928074905098	0.01843305971985374	0.04355162820509254	0.030387054262137864	0.00044081619419970993	0.0005990015834180719
Mar 08, 2017	0.3561416361416362	0.0003033026135939507	0.0018223352021389913	0.023965256978223198	0.0007727634782319163	0.020472965527744504	0.04374490670972616	0.02917231697772507	0.0004776550272414848	0.0036017379177204264
Mar 09, 2017	0.3561416361416362	0.0003776229403502387	0.0018162304950179245	0.033290394464849764	0.0004675080656382578	0.024170595853219262	0.05131786588393154	0.03209456233173712	0.003529080727695385	0.007199159384621193
Mar 10, 2017	0.3561416361416362	0.00037327332285989765	0.0017811942023487537	0.0427245070096328	0.0006030308330176637	0.020967437973056974	0.1999848256988486	0.03707956911211115	0.007184834379477762	0.01132665355103163
Mar 13, 2017	0.3561416361416362	0.0006314006513236548	0.0017107359296167758	0.043917045866888445	0.0006111118045385456	0.01874690296139658	0.3458242566735947	0.05937442303168041	0.011379255858972934	0.013736776410326562
Mar 14, 2017	0.4414163614163614	0.0005503938699267647	0.0016772958781747689	0.0361229787184725	0.0006245672670867153	0.016427623985009136	0.4157951596746235	0.07142582017055639	0.013828458857614644	0.015529909489296364
Mar 15, 2017	0.4414163614163614	0.0005155002338491707	0.001611868798721652	0.02610331400603134	0.0005971256704858997	0.011608436828466063	0.40631544436445055	0.05308506980925915	0.01565066758736427	0.013851965348557814
Mar 16, 2017	0.4414163614163614	0.0004786492648730446	0.0009493395366873877	0.013894697454866291	0.0005091971116031331	0.024225988809040495	0.3810524485310242	0.03240906978379706	0.013945515584344412	0.013063827994256191
Mar 17, 2017	0.4414163614163614	0.0003940046727680836	0.0009326794393739975	0.012506519870046594	0.0013495262910786514	0.03746490525057935	0.34594851703026813	0.038944967562510126	0.013144598583763724	0.009973879054495913
Mar 20, 2017	0.4414163614163614	0.0018063927750603323	0.0007949418184870691	0.014450825869671865	0.0011394558133134354	0.05407677102382088	0.30528582097236134	0.020365949156828295	0.010004546125556117	0.006200942816130969
Mar 21, 2017	0.3968742368742369	0.0019781750427655936	0.0007834657503883303	0.018536915581038666	0.0012384744271180916	0.062093546660076625	0.23579700661970998	0.00868476676160762	0.006170431730495098	0.0015678328531574031
Mar 22, 2017	0.3968742368742369	0.001953407050733542	0.002152732739384604	0.030723671355561713	0.0015513526472017568	0.07835017499924103	0.12468893375319672	0.004067746433222473	0.00146219589488613	0.000685199255757684
Mar 23, 2017	0.3968742368742369	0.0019011621665272844	0.0028909166404790937	0.04113120348554659	0.0015634919572312849	0.07730689082314596	0.007996344322465928	0.003810378745998575	0.0005652503947359886	0.0005144636252216265
Mar 24, 2017	0.3968742368742369	0.0016716553714287525	0.0037556464398587324	0.04328917269709756	0.0011364095823769545	0.06670501023229639	0.008171347209182743	0.012367018736831641	0.00039174628615027687	0.0005063919218687456
Mar 27, 2017	0.3968742368742369	0.0005787281762379106	0.004508407167749147	0.04070105160198679	0.0006787261364826744	0.06724147896749098	0.005800847268579301	0.013372455768494603	0.00038354370013694936	0.0005381921644048757
Mar 28, 2017	0.3263492063492064	0.0005351070283922507	0.005079793460246418	0.037793263840972244	0.000697786690537181	0.0687232405357412	0.003645362741797821	0.015377759102656215	0.00041585958356862157	0.0004999679922772814
Mar 29, 2017	0.3263492063492064	0.0004997248434390329	0.00503975891642618	0.028377662928777057	0.0005611350832729322	0.029872457718869642	0.00514285579775473	0.015438877959733525	0.000377015606534666	0.0008789111809336009
Mar 30, 2017	0.3263492063492064	0.0005056907427891762	0.0037625287920543225	0.010082713871570783	0.000568798008773794	0.01984753690972187	0.013053152419337943	0.012112356832345988	0.0007621033585522228	0.0020528902839684194
Mar 31, 2017	0.3263492063492064	0.0004988753532382492	0.002890075053273819	0.006485611370761165	0.001489392389681897	0.020599405970407946	0.021626078642049993	0.012018768582446486	0.001955118531370852	0.0033546076746788552
Apr 05, 2017	0.23882783882783884	0.0005123786253472011	0.0012565592443934228	0.0011766091102474615	0.0018414052674863763	0.028615278460641182	0.04631893057713919	0.06486238707345303	0.003854620860092601	0.005026032362709224
Apr 06, 2017	0.23882783882783884	0.00033519931243912633	0.0011821314915075498	0.0014669494529454404	0.0021685800394664312	0.031185029932919217	0.05228896576324002	0.06589631440568004	0.005476709545724893	0.006134912461780206
Apr 07, 2017	0.23882783882783884	0.00047728956569705473	0.0010009639385955543	0.0012745867972024038	0.0027207041536701586	0.03399306142983559	0.04830266583099945	0.08670871771373947	0.00648982599038874	0.007684536220851333
Apr 10, 2017	0.23882783882783884	0.0003841181546130065	0.0006859235552014549	0.001369678130918434	0.003436010214082849	0.041902362689845395	0.04660947136651798	0.06757326304674648	0.007955006850009076	0.00893399052639136
Apr 11, 2017	0.26432234432234436	0.0003425452437049793	0.00016129346180473466	0.0011454803386058807	0.0035173864724302446	0.02460937429406187	0.03812397736133904	0.04090506840865613	0.009084367043204363	0.009399191089339377
Apr 12, 2017	0.26432234432234436	0.0002845610967894232	0.00021174994413185127	0.005697990118959965	0.004066350248298273	0.0144339291484377	0.030481238555088167	0.015540742721549285	0.00941545241496787	0.007272870394565471
Apr 13, 2017	0.26432234432234436	0.00018435188293134918	0.0005079760629091654	0.011443318866800695	0.004167020983856778	0.008633925415432085	0.02606186185888449	0.011310967651676985	0.007114299420164169	0.0049281569893635056
Apr 18, 2017	0.1882783882783883	5.346768431287574e-05	0.001310396502751897	0.05907897722546923	0.0034160811984623144	0.008320383222557053	0.023968472897524448	0.03092868830029647	0.0042631484723666185	0.0031673674406553216
Apr 19, 2017	0.1882783882783883	5.301483337296117e-05	0.0013432564139147327	0.06886330062992824	0.00522601206895216	0.02757545634427483	0.01677175608459449	0.03210984204605413	0.0024914020275023374	0.0030743309101826863
Apr 20, 2017	0.1882783882783883	5.917259655784218e-05	0.0013393110715916841	0.06771789336353831	0.009942438319520259	0.03725236488749727	0.012258786072392525	0.01804868498969022	0.0023974029399308357	0.003405220000993497
Apr 21, 2017	0.1882783882783883	9.02172108170503e-05	0.001405952996048294	0.06665452185840748	0.012713550743851528	0.04345502122057021	0.01114085821733281	0.015146812588036095	0.0030581479381066685	0.004900064237790514
Apr 24, 2017	0.1882783882783883	0.00016777203199819932	0.0012358924521249078	0.06693772547959534	0.01342122524483924	0.035218329528729685	0.008895449343302638	0.009371558085293722	0.004528033757381208	0.0069004108374487875
Apr 25, 2017	0.17894993894993896	0.00015863197276242235	0.0023710215201616647	0.06167652463875798	0.017594504292836967	0.04338171586870954	0.025339075015446216	0.008730446740740944	0.006481392858321271	0.007962818940292507
Apr 26, 2017	0.17894993894993896	0.00014734259612429778	0.0049335231439024746	0.06261469904980665	0.01665629068230602	0.058343082292516175	0.04997384648299081	0.009202207918805615	0.007474852218159651	0.007770710012416676
Apr 27, 2017	0.17894993894993896	0.00013842128981624046	0.006988616822338248	0.06389300035225078	0.014091618378056238	0.053369306642418096	0.0632380684442432	0.011825862189803485	0.007168371570935415	0.006917763208598151
Apr 28, 2017	0.17894993894993896	0.00023504808007325677	0.008425339578363519	0.0619129863876589	0.008484912323053012	0.046195918863428394	0.06209168877492735	0.018697277027677605	0.006159147107726805	0.00518459178097692
May 02, 2017	0.14612942612942614	0.0005890920411558378	0.007268176018622445	0.01467944453214691	0.0047026128093473705	0.02141600049578276	0.05990380656183969	0.02216847794954861	0.004603486021398605	0.0037576197036222627
May 03, 2017	0.14612942612942614	0.0008165914659113109	0.006288114165280362	0.012890928535196505	0.002387516557744482	0.02215176345246683	0.05033714361491185	0.021726639545260062	0.003866305904961626	0.0020216273589638376
May 04, 2017	0.14612942612942614	0.001096884517507299	0.003721755723092735	0.01606030271486863	0.0013858973248839623	0.018314446542743654	0.0328279248117438	0.015219232067113057	0.001965711515971572	0.005035333926188313
May 05, 2017	0.14612942612942614	0.0013060481149000012	0.0026579900871962266	0.028089417323454553	0.001356188439329538	0.014449583679446824	0.024937911357015043	0.013136893506843935	0.004882022059762042	0.005790936703994312
May 08, 2017	0.14612942612942614	0.001352993273515233	0.0005162331431808392	0.030280707473661773	0.0018449470226309462	0.0035788666236541006	0.024969478333417193	0.043148798950879357	0.005529477291175618	0.006115652613394546
May 09, 2017	0.17284493284493285	0.0017755015110883733	0.0002867740956520794	0.03194523206838596	0.0029550681370768034	0.0034890035947793543	0.017803774690286562	0.063612156286098	0.005764625168390916	0.006742657395475574
May 10, 2017	0.17284493284493285	0.0020139151322055553	0.0003440907899573501	0.04030763069466596	0.004420890009205737	0.008840444805091123	0.02346866243783998	0.07165183261081914	0.006302207002836795	0.005603684529577838
May 11, 2017	0.17284493284493285	0.00223181983674916	0.0004168583039955491	0.042718332405865256	0.007391083546806688	0.01382400453706162	0.025278502418190473	0.0671575274876608	0.005078471567977976	0.004175413934857162
May 12, 2017	0.17284493284493285	0.002861300039689137	0.0003914261860193945	0.03693529838533098	0.008631999710115482	0.017059073576553917	0.02795581121715219	0.050024670372091656	0.003573827897171966	0.0033911542220702896
May 15, 2017	0.17284493284493285	0.002096442947336344	0.0002455404657799353	0.024390841847158368	0.007508335494171992	0.01683027658511354	0.020579176483899793	0.02785237249406551	0.0027432584268135235	0.0028386485156461205
May 16, 2017	0.14481074481074485	0.0014648250514485838	0.00028976339490961934	0.017432319157278116	0.00549080157303883	0.017825694022214504	0.01545362714236363	0.023075074329542405	0.002753617831856177	0.0034189514490014215
May 17, 2017	0.14481074481074485	0.0009586681438979766	0.0002994277754565678	0.008391371766995233	0.00409269570678918	0.03334400049097312	0.009498060153780163	0.01216583583230409	0.0033433303765977138	0.004273062440803282
May 18, 2017	0.14481074481074485	0.0004682224911423158	0.002828752459359693	0.013504625691596325	0.0029073892069382415	0.06364530204481586	0.003065250324600928	0.003275111255521918	0.004211290777133552	0.00399981558066706
May 19, 2017	0.14481074481074485	0.0006628091230775112	0.004078962621903894	0.01843753734293151	0.001862368539629686	0.07873988250640124	0.008102467512873407	0.004729071566464234	0.00393361321947969	0.004793603724335151
May 22, 2017	0.14481074481074485	0.0032827754102853083	0.004029723370618697	0.022279541435660084	0.001669696539421844	0.1182204591470838	0.010067927148817268	0.007880512634516657	0.004740272636969875	0.005327577946138864
May 23, 2017	0.14192918192918194	0.004067467120401315	0.0038692342072319235	0.028452817721339944	0.0016978962315267409	0.15353708106789504	0.009668009555240286	0.017236791005444927	0.005282905250156283	0.004688477549418316
May 24, 2017	0.14192918192918194	0.006317986078885255	0.0039206006210442314	0.024892982059820594	0.0019959792056593335	0.14376639586305492	0.007620309638671711	0.023705362543157932	0.004633441841249993	0.004682462578170097
May 25, 2017	0.14192918192918194	0.010151161855115703	0.004154513181596861	0.019142306860201158	0.001627770559952827	0.11980818984822111	0.007138497893596813	0.019056986967782553	0.004627329337250166	0.0038919341608564004
May 26, 2017	0.14192918192918194	0.009602830883419736	0.005280902690191633	0.014677301079944383	0.0015561270426777186	0.0807448666682508	0.0063560383886281675	0.02210544912820789	0.0038239825025736	0.0027990064222583842
May 31, 2017	0.13714285714285718	0.0027098734589394297	0.006834444094616286	0.08979296943294654	0.0018141620413729088	0.007813868830373232	0.018117713808667082	0.007540698155720786	0.0027231008143689672	0.0031915258338616314
Jun 01, 2017	0.13714285714285718	0.002144126801826907	0.007291485376219874	0.09768309490430666	0.0022281339605986147	0.009304059761464535	0.021624140318945394	0.007779921182250112	0.0031174832126677154	0.0034197066786438783
Jun 02, 2017	0.13714285714285718	0.002295985619215736	0.005725240074204588	0.10184719409684483	0.0020245786424770247	0.0035311504090263903	0.02490025250797846	0.008416575943472601	0.0033468158689560126	0.004542243598291074
Jun 05, 2017	0.13714285714285718	0.00489457813445318	0.004567557245909521	0.1093627561687129	0.002042815358525605	0.0069829744930424145	0.03064481918061582	0.012382298451128631	0.0044755784625039085	0.00588746281332111
Jun 06, 2017	0.09089133089133092	0.0072714751461589846	0.003736387132829978	0.11898135174668532	0.002039286089991509	0.008516516433037018	0.028547276669729827	0.012052033793744348	0.005826047491468255	0.005971785844501097
Jun 07, 2017	0.09089133089133092	0.008950527149977933	0.0029714009542995386	0.13823452623592505	0.002086392356619645	0.011370006279570907	0.025042026998485345	0.013293510578128827	0.005893561084038833	0.008195644596617563
Jun 08, 2017	0.09089133089133092	0.008218749132435522	0.0022967100727778224	0.15049515073169872	0.0030223943928564417	0.01245423307519222	0.013879154968519812	0.012181911365034007	0.008110925754777211	0.007748384469006321
Jun 09, 2017	0.09089133089133092	0.008446786902172992	0.0017367101777249843	0.1526592921112729	0.003184963604067039	0.011882993218275238	0.005996064096335347	0.012279797034571813	0.007606894438565126	0.005316816670033525
Jun 12, 2017	0.09089133089133092	0.0051136816259567085	0.0015437155501120403	0.09014143630197967	0.002852639585384442	0.01007895904563816	0.03682703152169827	0.012159469284701737	0.005088928045044689	0.005234320518458212
Jun 13, 2017	0.1263003663003663	0.0040251740564332195	0.0012700039236888826	0.011050713932765289	0.003007925958843741	0.007270174927039463	0.06759320357444781	0.01062529047384645	0.004981141696588882	0.0032462575945750288
Jun 14, 2017	0.1263003663003663	0.0031696930381345826	0.000916957832021701	0.010478083371803858	0.0034667833931686784	0.005622987113008284	0.08404402873243727	0.007550247977142133	0.0031678362915235664	0.0038067305259429844
Jun 15, 2017	0.1263003663003663	0.0037772776155629265	0.00015110563251211046	0.01050062615596216	0.003414259892587891	0.005620578723624674	0.10273777063474124	0.0034016463893262886	0.0037373972908185584	0.0038113872778770346
Jun 16, 2017	0.1263003663003663	0.0055925553554270575	0.00012489694225410752	0.016732226262998466	0.0029590075569488786	0.008172116751190232	0.09322302705689438	0.0027751781042831456	0.003742129551979656	0.0035865019806172994
Jun 19, 2017	0.1263003663003663	0.006096284702791925	7.947683220401521e-05	0.021375966727376045	0.002559675820950269	0.007642271086802047	0.08644443422963453	0.011977386022993215	0.0035135977398875707	0.0035196357989958783
Jun 20, 2017	0.15721611721611722	0.005649888030099561	0.0007327183748309877	0.028797767380183366	0.0013757756510922453	0.01070167822562897	0.0688001558410309	0.025738678686818235	0.003445647323209211	0.00247432633402331
Jun 21, 2017	0.15721611721611722	0.004550681236177618	0.0006563514570521999	0.026528630943456578	0.00045073270975852	0.01296074746742475	0.0563948879218606	0.04863421637359442	0.0023833881664835346	0.004044580101182453
Jun 22, 2017	0.15721611721611722	0.0020813763067586335	0.0006381272467968124	0.01989543801760591	0.0005802446069380679	0.01114406925052214	0.03740901303619452	0.0643804394192211	0.003979103596642024	0.004832347303406737
Jun 23, 2017	0.15721611721611722	0.0023025941015201914	0.0006318670032623081	0.016507991934561015	0.0005568686919631224	0.010165811587778779	0.0030988248499537905	0.07819982683000733	0.004779644443129681	0.004729648012670139
Jun 26, 2017	0.15721611721611722	0.0013255329331164757	0.0005870449380279502	0.013962886027804869	0.0005459345237894662	0.01018733656789451	0.0031791268074662623	0.08417801503788308	0.004675279883513718	0.003686714685223187
Jun 27, 2017	0.13382173382173385	0.0017057033787163036	0.00046275164500461056	0.012658546652679311	0.0016235264372494403	0.009615494613630598	0.0032716125102564735	0.0664030915956168	0.003615435393380921	0.0016814098387934557
Jun 28, 2017	0.13382173382173385	0.0017126867195129188	0.001026830944447778	0.010003978539539812	0.002791280592982677	0.02106979452193453	0.012355148421427048	0.03929385437168484	0.0015776145312097057	0.0016874307802367595
Jun 29, 2017	0.13382173382173385	0.0016183231984913387	0.001058376388877704	0.002001935634736993	0.002730261430764795	0.04306185165375419	0.020188950505896835	0.03093441819313998	0.0015837331022114766	0.0019524566821507725
Jun 30, 2017	0.13382173382173385	0.0016925758701176379	0.0015137424680281742	0.0016550495617051102	0.0029042303704605896	0.07524997576529471	0.05821746545409413	0.020747942013576586	0.001853056398815325	0.0031562270571757066
Jul 03, 2017	0.13382173382173385	0.0012198436336180475	0.0017415306412666344	0.0010387461622816862	0.002318691010092453	0.10115897718083423	0.09587437617132061	0.0096344965016728	0.003076345909064576	0.005876322429843703
Jul 05, 2017	0.14857142857142858	0.0007243460894469593	0.0009869723385944917	0.09545063293461922	0.001546043752470535	0.08354687719173022	0.14089006135883528	0.008177830407995273	0.005946331862985833	0.005756082706821481
Jul 06, 2017	0.14857142857142858	0.0008858458634162139	0.0009315039547567634	0.09576990988194078	0.0016859306643259913	0.06846388710405663	0.1366390418701054	0.008307071324523501	0.005817226071297797	0.004853720600746516
Jul 07, 2017	0.14857142857142858	0.0007452406643952845	0.0016248729672285564	0.09298169265299704	0.0012148773480617756	0.051354538398774394	0.1476012974579422	0.009633382355840645	0.00488934796405598	0.003724425420599776
Jul 10, 2017	0.14857142857142858	0.0007810003625604246	0.001567261347472888	0.0877074849545225	0.0009163860899362451	0.03594460945227905	0.13041695545357188	0.02309417397237302	0.003736317364551673	0.00273399100101793
Jul 11, 2017	0.1208791208791209	0.0014801710811661708	0.0013378362223821943	0.08351481939001049	0.0010254669614077534	0.009096336177147245	0.07401175288359468	0.023812798034104722	0.0027247631727718847	0.0019005159874996382
Jul 12, 2017	0.1208791208791209	0.0020984583823962302	0.0010192244758234206	0.07622403725258378	0.0010121226623657376	0.008142613981250687	0.05227788963119	0.02597742422226343	0.0018717306294003195	0.0016531260409883447
Jul 13, 2017	0.1208791208791209	0.002346463425437127	0.0014483276517027635	0.06489384638254754	0.0005460621146201584	0.008537740364494327	0.02466405399158446	0.02608008480251238	0.0016157790040786622	0.0017203265535177315
Jul 14, 2017	0.1208791208791209	0.002611778105886124	0.001877642778082898	0.053688316743545544	0.0005705051939360343	0.007785118682125641	0.019580109371138705	0.02592219442173001	0.0016791913036429827	0.0019716807093682195
Jul 17, 2017	0.1208791208791209	0.008734446700450673	0.0032160745667614236	0.04581161707729408	0.0006470939587941889	0.015313743895195287	0.01662382049564669	0.01906781009871793	0.0019287604433984177	0.0019659851435408437
Jul 18, 2017	0.10310134310134311	0.007911553271805857	0.004163574153365111	0.05042418005520905	0.0011601087207898206	0.020481996988021046	0.01504858683771842	0.017100069395469368	0.0019230453279956753	0.0014793814322796367
Jul 19, 2017	0.10310134310134311	0.006257065711395117	0.005021250286687884	0.009417366824477079	0.0010326084657395515	0.034478953988039594	0.01304491454613111	0.015170846305274877	0.0013723102343209492	0.0021215325985372104
Jul 20, 2017	0.10310134310134311	0.004911398901201229	0.006864481914176943	0.013468491471923328	0.0014233698197245411	0.03472897491092375	0.012932699483089739	0.0148666844931005	0.002024873880989024	0.002430505104282852
Jul 21, 2017	0.10310134310134311	0.012040943157731632	0.005741164975732291	0.01818398886999306	0.0022467476743195944	0.04977824754723039	0.01351675777234234	0.015276530995637184	0.0023388563755543006	0.00161406902668838
Jul 24, 2017	0.10310134310134311	0.02215658840254059	0.005205058758747631	0.021940084373066885	0.0026673403811140134	0.06748066213822268	0.01705717416291303	0.012675796296042464	0.001509181787915796	0.0008125823168421018
Jul 25, 2017	0.13167277167277172	0.023496756564167647	0.003988437506850626	0.022851782278034385	0.0035026594676287543	0.06741924820894289	0.021576236047754525	0.015011841778658646	0.0006946989720060655	0.0010907784684577476
Jul 26, 2017	0.13167277167277172	0.018271838259949953	0.0021204557244684508	0.020218807010015487	0.003738837360627486	0.06527337326817506	0.015068800778749529	0.014540558091663484	0.0009774060738951497	0.0020892219043475223
Jul 27, 2017	0.13167277167277172	0.010003418416424624	0.0014955603926230772	0.016396252310212835	0.0036770414361020896	0.05995670317958839	0.014445768349773437	0.01013633961721673	0.001992039268931183	0.0032237499602259414
Jul 28, 2017	0.13167277167277172	0.007277007280395298	0.0007904563806395803	0.011386907102221129	0.003943901632966016	0.03954936626216634	0.012845821072163404	0.010056121117303186	0.003144963695909934	0.004927992809003784
Jul 31, 2017	0.13167277167277172	0.0014910130570846942	0.0005593410524975012	0.012027019871191686	0.004234240083278747	0.0417968451300565	0.00897305149364752	0.005564362613188764	0.004876840840489196	0.006177957566198033
Aug 01, 2017	0.11565323565323568	0.001922966365100928	0.0002689492971358584	0.011162904169202782	0.002647019655018654	0.04463287415356054	0.005693893368295393	0.009960622903122142	0.0061470737747607515	0.0059209048594231
Aug 02, 2017	0.11565323565323568	0.0017134666439902002	0.0	0.01311227651037986	0.0016571425326489604	0.04580696397805654	0.0080581629846094	0.011882524463564213	0.0058858529586459565	0.006153160362148103
Aug 03, 2017	0.11565323565323568	0.0016970947662137564	2.2510071709321288e-05	0.012267999919894615	0.001863355248670344	0.037630482020806724	0.0109473720352487	0.014512545282175545	0.006121874484076311	0.005453740102390748
Aug 04, 2017	0.11565323565323568	0.0018074965150098644	2.9145644641062894e-05	0.009788476343066123	0.0018497941449070235	0.034289293324100314	0.017235222985953643	0.012829389257193884	0.005411113125624429	0.003041479913361761
Aug 07, 2017	0.11565323565323568	0.0072002774334807024	3.453348593083816e-05	0.008909758373001295	0.001470647775761837	0.03149556163914844	0.02101945273372971	0.013525889565971231	0.0029597381404494983	0.0008318063440605168
Aug 08, 2017	0.12722832722832725	0.011760342822327978	4.6741124516471995e-05	0.007794091505808392	0.0014904016264594882	0.02589078797055007	0.02591233407595646	0.014114158565342025	0.0007142347168044219	0.000247204870458306
Aug 09, 2017	0.12722832722832725	0.014644976340044405	4.285371298741038e-05	0.006122783372035867	0.0012322672331835996	0.01949651415714733	0.021580389597285872	0.013483870351732524	0.00012015393099097595	0.00012896814778723886
Aug 10, 2017	0.12722832722832725	0.015004384906459221	3.331893687010337e-05	0.004193384108127413	0.0008781058056372577	0.0183513250052554	0.024163343596171897	0.010520879093003265	0.0	0.00029083505396615113
Aug 11, 2017	0.12722832722832725	0.016225262513187223	0.0022883761768659394	0.00736032254667169	0.0006012974917322363	0.01328286954751321	0.029837646055987217	0.009722514022430948	0.00016449157787342599	0.00033626525120236466
Aug 14, 2017	0.12722832722832725	0.020455346360770874	0.0037786278743895873	0.011710556204883756	0.0030155798466768476	0.013663244545782542	0.03288579760184253	0.011745802853596443	0.000210658425704703	0.0007937373969972048
Aug 15, 2017	0.11072039072039072	0.024767159194185897	0.0037780669149001505	0.013867794694095693	0.00359938524109366	0.01176739052789563	0.022309822119974013	0.0118475084517018	0.0006755484818089036	0.0013824732304898043
Aug 16, 2017	0.11072039072039072	0.02713884338214873	0.0036367469994630945	0.013916314657405685	0.0031432954378242547	0.014876470697759185	0.018610047879238065	0.01337945897089441	0.0012738306661535179	0.00232445951937013
Aug 17, 2017	0.11072039072039072	0.029942600762857232	0.0034031888303578655	0.01425002337092393	0.002830399574321716	0.010598569055175184	0.014032351720249291	0.005143692979720175	0.0022310912616071116	0.0028444993065391186
Aug 18, 2017	0.11072039072039072	0.02956903222309708	0.005352327271503586	0.016035214581231468	0.002751584329638463	0.005033383287068079	0.012875934306245042	0.004471863042940914	0.002759563493317247	0.0024059556633180992
Aug 21, 2017	0.11072039072039072	0.008561873748610213	0.006817564703722654	0.013549991370158831	0.002820340154221766	0.005084712085805793	0.011130405117731473	0.011249212139847382	0.002313908865433855	0.002193703298229008
Aug 22, 2017	0.09157509157509158	0.004407804944543841	0.006639336213785729	0.010481140226922887	0.0030666072916753586	0.007316084849692747	0.009615190250463156	0.012481616593885286	0.0020982148284928188	0.0018479663329812792
Aug 23, 2017	0.09157509157509158	0.0028986912039078334	0.005500318420973914	0.003275779530928875	0.0033660052221628585	0.006882574760648609	0.0041105602888091885	0.011943165829581496	0.0017468717387575826	0.001097885985353438
Aug 24, 2017	0.09157509157509158	0.0026913850455282298	0.004205618740368236	0.002278599291006039	0.003712725107580158	0.007857972460998714	0.006392589624499399	0.007015935468790169	0.0009846288391694795	0.0009365235606339542
Aug 25, 2017	0.09157509157509158	0.0026332284826110796	0.0041850810531259275	0.002289986380788922	0.0037828632724223447	0.00809279042589791	0.0077128645673261555	0.019601963443401097	0.0008206499229217015	0.0005545355726359335
Aug 28, 2017	0.09157509157509158	0.0033776618708712216	0.004160541165559011	0.002699921612971009	0.004137547955258229	0.012836564889867527	0.008765304791518207	0.02842934087144582	0.0004324680001446613	0.0008547527877253747
Aug 29, 2017	0.16688644688644688	0.0038323191263325953	0.0033603770672553587	0.009147876425882887	0.007423223854965623	0.030754981903699803	0.010932903837752979	0.03064410362205062	0.0007375532370259009	0.0011672118872267947
Aug 30, 2017	0.16688644688644688	0.006153177759901401	0.0025188172549327334	0.012795252623618145	0.00984809909921108	0.036342445273606507	0.01419233260285713	0.02768047570856037	0.0010550788604605501	0.0016567678598103644
Aug 31, 2017	0.16688644688644688	0.006815362681947409	0.0016914141416744517	0.012615628893986415	0.010042151824857392	0.03322297892452631	0.010449222995395574	0.02806326438374539	0.0015525729825674266	0.0016420572998537154
Sep 01, 2017	0.16688644688644688	0.0072516940250219744	0.0028751977336046288	0.016217164443654283	0.010084879121223127	0.028289543796601677	0.006530141339660947	0.032232557251301384	0.0015376238908982763	0.001191928493647341
Sep 05, 2017	0.16688644688644688	0.007342142840023524	0.0034926933868250822	0.04414860934039685	0.009299732415179514	0.02373934362933969	0.0035437392301035002	0.04607024848647336	0.001089151140823196	0.0017537566592324121
Sep 06, 2017	0.45650793650793653	0.006976298971543413	0.0025448972100930905	0.0610584376679049	0.00862101106334242	0.017986303489316617	0.003454022560332371	0.05317531562171709	0.001650697631151565	0.002637632057147897
Sep 07, 2017	0.45650793650793653	0.006152320687660322	0.002790653455133709	0.06695414907311469	0.006576533455512394	0.01604453954880693	0.004269572009862933	0.05394964697505229	0.0025378388568952463	0.0031304835772543406
Sep 08, 2017	0.45650793650793653	0.005458937760844924	0.002707994202528116	0.07879789160300478	0.001158716977369381	0.018531803684701805	0.003634355835609956	0.06450283629707639	0.003033731290609167	0.0031269760878166264
Sep 11, 2017	0.45650793650793653	0.008297381608934723	0.0020759595476950356	0.09148704334300627	0.0002677245715364515	0.032152600367873756	0.03394412202121921	0.04086559581346958	0.0030298029071449753	0.003172946587681202
Sep 12, 2017	0.4182173382173382	0.005171183659682225	0.002808894404651291	0.09390271396611322	0.00024758398108826337	0.03430374366042006	0.06455308222438667	0.029584869263054068	0.0030750627382537523	0.002897434038622912
Sep 13, 2017	0.4182173382173382	0.005792080550402885	0.0036421910698760654	0.09383908022909247	0.00025370565594560665	0.036381130028094524	0.11073667631292466	0.020436617835354776	0.002782997286568205	0.0028393798645084474
Sep 14, 2017	0.4182173382173382	0.008900910518747852	0.0038485852640112467	0.09377316907411459	0.000256814725364257	0.03112482019843328	0.1489958517114893	0.016248225324960494	0.002703179814977792	0.002092087597846788
Sep 15, 2017	0.4182173382173382	0.029586789583009716	0.003966267251408761	0.09401383247646611	0.00012677567207338152	0.02739106403220386	0.17682352592587974	0.013886236160824302	0.0019151582260630135	0.0020714426642714392
Sep 18, 2017	0.4182173382173382	0.023846828420973343	0.004689535730204452	0.057157027797620504	0.00039266498250588896	0.02045791309422595	0.202559680276197	0.01306733897419958	0.0018748126661607208	0.001700729389130067
Sep 19, 2017	0.4306715506715507	0.021347393629355876	0.00552998769932552	0.014110491940317353	0.0004472868271682292	0.01465866198290451	0.21124475233612106	0.012573454043179753	0.0015972473480342394	0.0017305923034577277
Sep 20, 2017	0.4306715506715507	0.01764483480995819	0.00490717617439388	0.017475176022499577	0.0004797191388729306	0.013910857079303804	0.17514964546668205	0.018907373098891754	0.0016275944894828523	0.0022324618027908826
Sep 21, 2017	0.4306715506715507	0.014754633781854211	0.004372483453985998	0.018469737840707445	0.000310392830563332	0.016864746658263454	0.11104542349436415	0.023919119379234802	0.0021376018021612396	0.0027310447098934784
Sep 22, 2017	0.4306715506715507	0.012355024657429001	0.002883919148057662	0.0229993029396136	0.0003728966449329	0.015803700610459052	0.029786418945139864	0.028508126898126353	0.0026442692305198977	0.0019526507134857325
Sep 25, 2017	0.4306715506715507	0.004385758362015502	0.00044328719415976856	0.018824284319587607	0.0005057645529390141	0.00842258924713214	0.017660269554148098	0.027902190729131124	0.0018532535763701613	0.002692223518287611
Sep 26, 2017	0.4272039072039072	0.004788410563064014	0.00018767838597379003	0.015607985587043708	0.0007554003273943843	0.011527153686900622	0.006960725973862364	0.027847438419664933	0.0026048185533377615	0.002296713039096019
Sep 27, 2017	0.4272039072039072	0.004769468172466878	0.00018201581732658206	0.013600752215323255	0.0007218721500581797	0.01794235038307084	0.006052483144065763	0.01680768569637267	0.0022028948721884074	0.002566303154925329
Sep 28, 2017	0.4272039072039072	0.007225719844993439	0.00022504147305380082	0.016310270648353165	0.0003282691291124634	0.03346923673900503	0.005732659830523408	0.0044128133138183895	0.002476856391430937	0.0025049862693593532
Sep 29, 2017	0.4272039072039072	0.008310550004239614	0.00024218854416822205	0.014320891259115178	0.00024480194290011834	0.038786960497946034	0.006616535169763233	0.0036034659486135013	0.0024145452526372225	0.0023147639230368003
Oct 09, 2017	0.22315018315018317	0.002642405547030964	0.00679106931892308	0.015066033185603027	0.0002476382869309237	0.021393120796706216	0.006172451499554389	0.014327437910339264	0.0028695703643203583	0.0025682255576471606
Oct 10, 2017	0.22315018315018317	0.0046798102427167195	0.0059039912915276474	0.006870945617541137	0.0005009111773944738	0.01402344928295171	0.003061927484977532	0.012281070344080179	0.003079491649344248	0.001805664517816025
Oct 11, 2017	0.16283272283272288	0.006627918875107434	0.004503476983432996	0.0050673158468799995	0.0010553784040570045	0.01077694039388599	0.001773842550981581	0.01567762349520248	0.002512493958178204	0.0016204899711863363
Oct 12, 2017	0.16283272283272288	0.008841619847496663	0.0036588437871178763	0.0056828276304355775	0.0016700285414083045	0.0136019811408253	0.0016043777303003785	0.02163050467632352	0.0024528280320336585	0.0016003256382912025
Oct 13, 2017	0.16283272283272288	0.02383218007975565	0.0021718169592836543	0.008391615341128504	0.002160456590842468	0.013829573937573541	0.000609948747829786	0.02337032297505431	0.0024395564662762358	0.0014883098585888174
Oct 16, 2017	0.16283272283272288	0.05497324738585913	0.0011963116070437118	0.014289421483708714	0.0026300014645838895	0.013720443793630025	0.003357729437092287	0.03822984510198577	0.002439796112835143	0.0013356669033566925
Oct 17, 2017	0.05289377289377292	0.05271368566763962	0.0007952924551627014	0.01710124104420217	0.0023374993397008554	0.01372420690204238	0.010379443363306614	0.0443780201311099	0.00223413992985802	0.0013356669033566925
Oct 18, 2017	0.05289377289377292	0.0425923688152515	0.0005316545166111625	0.014593511585087437	0.0019051554382170034	0.013507451857520373	0.01665130314833537	0.037689961864464896	0.00223413992985802	0.0012880247489515943
Oct 19, 2017	0.05289377289377292	0.033045168106588134	0.00029142772146796954	0.01275076381187858	0.0014703063972179285	0.013513472830979487	0.017413341034799894	0.025804413290888985	0.002171285794430835	0.001263603667172875
Oct 20, 2017	0.05289377289377292	0.025777737285151286	0.00040817489969246373	0.009124042698928293	0.0006207756598686973	0.008865281320672548	0.016943713035003836	0.022728574975731927	0.002107482173270586	0.0012253944205321858
Oct 23, 2017	0.05289377289377292	0.005033310790715597	0.0010339150741138082	0.007062674980594668	2.6165156726290723e-05	0.007576793000457835	0.014815434257621532	0.013608018030146593	0.001114204823476829	0.00037218194304612586
Oct 24, 2017	0.13416361416361416	0.004825884687272015	0.0007952876460930797	0.00776471646779386	0.0	0.011433678073923292	0.013768739776941779	0.017697729052550796	0.00024715750666551544	0.000506824760993712
Oct 25, 2017	0.13416361416361416	0.006312983862908085	0.000788960667467645	0.0093011819726084	3.066214850226521e-05	0.013774632554761567	0.01670661458286554	0.02312903082054133	0.0003839835577488279	0.0005430757837441255
Oct 26, 2017	0.13416361416361416	0.00619627399725535	0.0007550279638230342	0.010340269138673606	0.00015281234085260835	0.012497132511107994	0.018805264706958834	0.025140223211244577	0.00042082239079079984	0.0003031455956200098
Oct 27, 2017	0.13416361416361416	0.00640514985923048	0.0005482852970956359	0.012602585500233101	0.000535254773073668	0.02633257689808655	0.0181274054242328	0.026574128897209854	0.00017700173494671068	0.001229764603117434
Oct 30, 2017	0.13416361416361416	0.00608147345831943	0.0009286142772305848	0.009091793486364266	0.0011587644252092372	0.042722419275023474	0.019812085112184838	0.011281044877884793	0.0011186458685679191	0.0022261662323897727
Oct 31, 2017	0.1743101343101343	0.007063993917058931	0.0009086941670257362	0.0030753180359295047	0.0011063326438243118	0.04548830395772539	0.022209029318107473	0.006304792100479517	0.002131204149094566	0.0031410985835904756
Nov 01, 2017	0.1743101343101343	0.012922337458398443	0.0009184580583235791	0.0031690453546120026	0.0009167458362731349	0.04717899330499584	0.023601229893567572	0.010297890762867138	0.003060972127300861	0.003701043152720135
Nov 02, 2017	0.1743101343101343	0.025039691755897032	0.001016617090691447	0.002875404582682592	0.0008734327916977892	0.046502386412543645	0.02649521552616242	0.012755378141186123	0.0036299961969646693	0.003476936965880652
Nov 03, 2017	0.1743101343101343	0.04348975782237735	0.0010388437787177602	0.001078741031653019	0.0005978335005361751	0.031555771373710996	0.029341989145805908	0.01691671282422696	0.0034022561285675925	0.0038590861491381713
Nov 06, 2017	0.1743101343101343	0.07287366933961997	0.001476605203767476	0.0013245194903770763	0.0007598142057126106	0.029017328963415998	0.029719962152719832	0.017999025918305128	0.003790601860385188	0.006275000097377863
Nov 07, 2017	0.11960927960927961	0.059128844685030484	0.0018597292707279555	0.0017330419927037357	0.000676164484877191	0.025536604206796275	0.033823392181609575	0.01815182306099813	0.006245689850472511	0.007527400694045513
Nov 08, 2017	0.11960927960927961	0.03910198507110266	0.002130869524550834	0.0017212408269287906	0.0008918743176016918	0.01699103657650842	0.028009876586836433	0.015663617090449545	0.007518398121351702	0.00651984972600785
Nov 09, 2017	0.11960927960927961	0.033144975190742075	0.0016282444765544687	0.00273821146353395	0.0011258707862848126	0.002533475106878628	0.01510341369147109	0.013149467438381156	0.006494509715544918	0.005404244202509307
Nov 10, 2017	0.11960927960927961	0.017039031288015528	0.0007343385134373696	0.003991656027747281	0.0016377363868993063	0.0037028986769432285	0.005883849033308508	0.01155846719008543	0.005360814649786728	0.004783678275506668
Nov 13, 2017	0.11960927960927961	0.047686425868086926	0.0007248992898366379	0.0035181479520720507	0.002150020963884037	0.0047160779857488445	0.007292525355223403	0.011522814523457905	0.004730186247003047	0.003999114082785909
Nov 14, 2017	0.15262515262515264	0.04930060422451367	0.00047670000037230347	0.0037465595765396563	0.003295198454832994	0.005060628191937351	0.010646308920401203	0.010468514238874273	0.003932900346814273	0.0031204208139462724
Nov 15, 2017	0.15262515262515264	0.04469865532255046	0.0003680284340221269	0.003306482047874363	0.0034229480303293873	0.015009684735505228	0.011443790429490364	0.005552425336404649	0.003039959067647312	0.002224160246944081
Nov 16, 2017	0.15262515262515264	0.042352253840573874	0.001058127870952318	0.003164173872353229	0.0033200167043361886	0.02262621616107695	0.011433060426546907	0.004181548471802598	0.002129165636598609	0.0016818277524380623
Nov 17, 2017	0.15262515262515264	0.06320111300683642	0.0010269955626064158	0.0030589498555366	0.0028798054197003106	0.026401366519839327	0.01143049907100557	0.003934048933377243	0.00157803922132798	0.0015000980082008203
Nov 20, 2017	0.15262515262515264	0.10532991432164941	0.0010500589917756655	0.004736846669067216	0.0023440306608540178	0.029214365319863603	0.011563412655853967	0.0059999936335446554	0.0013933627295003369	0.0012684066888833485
Nov 21, 2017	0.18461538461538463	0.1232204157687985	0.0009338106620551956	0.004892088629988831	0.0022096683718961017	0.026246025404603544	0.01073353346045753	0.013095988438440245	0.001157914535710841	0.0011172025505950377
Nov 22, 2017	0.18461538461538463	0.11668412444447548	0.001297734961969543	0.004155337831687165	0.002218675519896936	0.0193965659977065	0.009398859545939442	0.012867588542851676	0.0010042586224968731	0.001870297846590617
Nov 24, 2017	0.18461538461538463	0.04637704475257131	0.001418250989657419	0.06311429135546141	0.004592982254033644	0.02353463053171186	0.007354482468992055	0.01769263581446567	0.002151568039597293	0.003504722252424694
Nov 27, 2017	0.18461538461538463	0.041062254652773564	0.0019997481663310453	0.06545883590183052	0.00572631217270124	0.03286488152803843	0.00547603969562958	0.01560838728991281	0.0037736172897197984	0.004114479141764668
Nov 28, 2017	0.1476923076923077	0.07180717551052428	0.0023763871102571712	0.07007626305478208	0.0071956752417767	0.02915520925564778	0.002374376586711177	0.014710704076588657	0.00436333893496361	0.004529744995508813
Nov 29, 2017	0.1476923076923077	0.09701248686373136	0.004927065173617259	0.07395296915138945	0.007343064952646629	0.028480860228246745	0.0010460714481346713	0.012473976736722663	0.0047584736414472	0.004098935739635341
Nov 30, 2017	0.1476923076923077	0.11114120376030731	0.006393582854188511	0.07406156179818929	0.0077335660279938745	0.02778619041542209	0.0018745661270219436	0.008858573511428922	0.00428573288541598	0.0031479643075996103
Dec 01, 2017	0.1476923076923077	0.12321031174462928	0.008087937094638476	0.07426110014730146	0.008734551506594626	0.024686593278757628	0.0018144781105384495	0.00892987884468583	0.0032741301576243607	0.0019003249412756855
Dec 04, 2017	0.1476923076923077	0.1674386642813472	0.009422050431167422	0.07092382302431224	0.009581953271418675	0.025045894869921894	0.006434609700524871	0.008695430728866013	0.001935931639171871	0.001572967220681782
Dec 05, 2017	0.09382173382173384	0.14945324232482202	0.008465086225375647	0.07089609454728815	0.009759856427672202	0.013591745485956788	0.006797906832443691	0.005624208160729342	0.001583171904589197	0.0007750775531949944
Dec 06, 2017	0.09382173382173384	0.13201612849331432	0.006191074998790465	0.07316622233065176	0.007780349562931496	0.004488485189037349	0.007938748435724681	0.005988533847839284	0.0007389274128745937	0.0014848471456167718
Dec 07, 2017	0.09382173382173384	0.2758652777289957	0.005234729479821392	0.07013998934996503	0.0021148404787170645	0.007887475230949516	0.010663476925114684	0.006076392204888042	0.0014792077670718897	0.0017202787919684847
Dec 08, 2017	0.09382173382173384	0.8448022895431726	0.003880338589730718	0.024412032795009423	0.0029829058832712674	0.013754311769347471	0.012018987813090899	0.004908608209115046	0.001617113744419894	0.0011037337911549796
Dec 11, 2017	0.09382173382173384	0.9486941842826836	0.0032094711406141863	0.032660609238284115	0.0022255449234938993	0.01648542533032438	0.011194923587032127	0.016700250205407417	0.0009905714671386537	0.0010585991185606764
Dec 12, 2017	0.0764835164835165	1.0	0.002054093891334061	0.032805986447627576	0.002225049292948524	0.01711326233775466	0.011572827368118956	0.036487480184203946	0.0009447049358809759	0.000960404339791473
Dec 13, 2017	0.0764835164835165	0.9544384225803183	0.0027062273688024914	0.028584883605422277	0.0022184114799785994	0.022897762064101573	0.011385917639426134	0.04881566298051694	0.0008449179288887594	0.0011041666302769515
Dec 14, 2017	0.0764835164835165	0.7565683583123785	0.00269915226539254	0.02410829587608975	0.0013996103082619601	0.021162366988895735	0.005649104259239356	0.05910018399330546	0.0009910113247464359	0.0011086800975363548
Dec 15, 2017	0.0764835164835165	0.5245583282311647	0.0027519620475034	0.020453551561437362	0.0012339371113305984	0.01753292418784104	0.002192728020756055	0.06097958884843229	0.0009955979778721634	0.0006910052701954118
Dec 18, 2017	0.0764835164835165	0.4045221542696181	0.0040618379129667955	0.012664392431398584	0.0015135720205296903	0.0110206392946412	0.0014548499473716887	0.028683843612199108	0.0005711505536939639	0.0006514915359936234
Dec 19, 2017	0.07599511599511602	0.4645122291908544	0.006334197057626748	0.007777516287421301	0.0016542337276665804	0.007182268714560805	0.001250495310667643	0.021257902477298165	0.0005309961043382618	0.0006073598561236347
Dec 20, 2017	0.07599511599511602	0.34627670771597086	0.005892613476425336	0.0077046998063394255	0.001547533029801441	0.0066168993067654445	0.008621661203709441	0.0193442774287532	0.000486148829330749	0.000414704655425183
Dec 21, 2017	0.07599511599511602	0.24905111260278473	0.00429257338008886	0.009046890598624468	0.001525644923521626	0.008883795814059903	0.02265899718349358	0.019377383476336735	0.00029036972477817255	0.0005727327263558166
Dec 22, 2017	0.07599511599511602	0.30735180974648996	0.0030571499047459226	0.011652244562231316	0.001405791691636851	0.010918884843185088	0.032618101334850054	0.016281968027273375	0.0004509602206943282	0.0008441049453291027
Dec 27, 2017	0.06617826617826619	0.773942795478184	0.002231645060791438	0.06638661164684093	0.0009295113846546876	0.0053640852542969466	0.03850139656167021	0.011298234556423838	0.0021682522936936947	0.0019981286722863477
Dec 28, 2017	0.06617826617826619	0.5517409535728179	0.0020284491939801964	0.07505239400957356	0.0008920490705037813	0.007808600478630277	0.03393145369512877	0.011920882912899427	0.0031908302271795204	0.003012046853065539
Dec 29, 2017	0.06617826617826619	0.29982980580374047	0.0017272709356321247	0.08704778578221779	0.0009297521591730419	0.016476243345796285	0.034935505067335254	0.02512876342553071	0.003975475529766302	0.0037486853071292867
Jan 02, 2018	0.06617826617826619	0.15673822685699576	0.0002892288668114943	0.12719557096524897	0.0007768722948643206	0.03504447392018604	0.033845821349054145	0.034907303066834615	0.0041786472756339624	0.004067771322845281
Jan 03, 2018	0.008644688644688703	0.16215068970662233	0.0005054890339979969	0.15303709151465164	0.002122854146076292	0.044625046888064894	0.03367033388155781	0.028422178505328154	0.004236226153266693	0.005457259532225876
Jan 04, 2018	0.008644688644688703	0.1724892192666121	0.0019098713138822694	0.17717684498745068	0.004982183045962473	0.04337750118737114	0.021410924776591914	0.029334663941848724	0.0053014793752272065	0.006032025109915966
Jan 05, 2018	0.008644688644688703	0.1771430182436683	0.004179145699250024	0.19778711213320926	0.008234819653843475	0.04120995074215017	0.005786171393599093	0.023170572543689816	0.005497155340755195	0.00513384512528979
Jan 08, 2018	0.008644688644688703	0.4094138145251991	0.008333835706642902	0.21507594178054765	0.011245128756794624	0.030968274888478704	0.0031228462113763863	0.02707071961093453	0.004265675378496194	0.00448407300538626
Jan 09, 2018	0.07008547008547009	0.402105604895948	0.01210930674118386	0.10257837569486422	0.014511621382668741	0.01693338575566969	0.0031768423552210358	0.03516817235523128	0.0033138599168791583	0.004591178299876237
Jan 10, 2018	0.07008547008547009	0.2681372566752986	0.014820167426727605	0.1013560233661774	0.01512862636817776	0.008534127780436761	0.004212806832957175	0.034206982829472314	0.003054313593175551	0.004329325556492248
Jan 11, 2018	0.07008547008547009	0.22676122927477926	0.015083372863441413	0.1017330760931057	0.016330701013687037	0.0062460073416999735	0.006267429332069245	0.03953817063625831	0.004380074758576102	0.004704349312270766
Jan 12, 2018	0.07008547008547009	0.21990587120889946	0.016384860582986438	0.10339327724732697	0.012581390513051006	0.007640013221783084	0.011695287853309148	0.03811652055444732	0.004806609231266859	0.004890738793540175
Jan 16, 2018	0.07008547008547009	0.25817402128322603	0.01885306753934653	0.09860105400366312	0.0038937638017185823	0.038509995718821396	0.019806823949449895	0.027781226324446875	0.005641753220748524	0.004271220635722835
Jan 17, 2018	0.08737484737484738	0.2985715914947741	0.013075764457576815	0.11008010519286004	0.002434387047187572	0.06880753416425019	0.020325809962786812	0.0221086324019517	0.0047153979308805554	0.0030590322860477664
Jan 18, 2018	0.08737484737484738	0.3365402890030117	0.012484008887760797	0.12177849487081512	0.0018115536064873556	0.08368234909458247	0.018589626260706142	0.008717713645464576	0.003389636765480799	0.0027266118402740997
Jan 19, 2018	0.08737484737484738	0.38884661983472274	0.010998965320290006	0.125178338876211	0.0028657306897713133	0.09715502983066256	0.016652895342320666	0.007862049646379456	0.002991301715712104	0.002301151878930321
Jan 22, 2018	0.08737484737484738	0.2886845185032763	0.01045985219545399	0.1317505164867534	0.004044168590104188	0.10172494868600498	0.013105556369206151	0.017465350064658783	0.0025234630968840694	0.001175785086953878
Jan 23, 2018	0.21123321123321126	0.290347929743154	0.013922102746564188	0.13936399778779	0.005929747103569352	0.0912809681241132	0.005474101372502251	0.03653841256505405	0.0013263678655644259	0.000318608400128892
Jan 24, 2018	0.21123321123321126	0.21826275270694662	0.016194053638195732	0.14828116081384599	0.011040028366963795	0.06657676349771162	0.0028573651708023	0.07254999331515637	0.00038381064821968946	0.0009380011838561925
Jan 25, 2018	0.21123321123321126	0.14731175119712822	0.01582059006753393	0.1736483207781779	0.01578440466357129	0.06075327796821775	0.001730299506784274	0.08924308115440963	0.00094411340324297	0.0014209780017840601
Jan 26, 2018	0.21123321123321126	0.05702660519740576	0.012214774801215744	0.20064027839940468	0.017268320662358717	0.04660820502111135	0.0031234000179748474	0.08070888324391018	0.0013843107632870283	0.0023052951941139187
Jan 29, 2018	0.21123321123321126	0.0591991296769211	0.014532531286830507	0.12442468403447984	0.01781459278352123	0.057533261362375056	0.006713520551211759	0.06622100833383301	0.0022219209888737325	0.002615972190471431
Jan 30, 2018	0.26622710622710627	0.059934783162921626	0.013783143030078326	0.023374248750482447	0.012477208511239842	0.052186034833483295	0.02676485011625342	0.05188035983729155	0.0025273308103348564	0.0023845107236534335
Jan 31, 2018	0.26622710622710627	0.03861428773706486	0.008824162169151347	0.022096763421316824	0.009173954230913783	0.05638882483216659	0.03703990093492813	0.04790699747249879	0.0022921161961029233	0.0022279722163224885
Feb 01, 2018	0.26622710622710627	0.048472415575267054	0.007351132545733798	0.021227203837900915	0.006662187648156075	0.053056667595648165	0.04329791555486603	0.04369441208117709	0.002133039417058568	0.002282644275090147
Feb 02, 2018	0.26622710622710627	0.11219244946254128	0.0052089691428429535	0.015426181869124143	0.00867621844358241	0.05358004071356804	0.05034316626172797	0.030495285571507876	0.0021885979831953034	0.0015226623594073061
Feb 05, 2018	0.26622710622710627	0.2745517283616247	0.013540899902969465	0.012742348326309171	0.009970897266903218	0.03505109699100104	0.06361188790163173	0.03845649419690442	0.0014162929616378856	0.0009950523652475338
Feb 06, 2018	0.41582417582417586	0.42958340771947107	0.06828066241583212	0.011756494282640325	0.01027196887003219	0.018354184967654914	0.060731747434124586	0.045922703745451154	0.0008801277720394137	0.0017739478580175816
Feb 07, 2018	0.41582417582417586	0.424860645137278	0.08842932452967227	0.014637294031934162	0.020254846403656324	0.00864897784917581	0.041312241977887756	0.01600884313464335	0.0016716530543144461	0.004494720847793412
Feb 08, 2018	0.41582417582417586	0.33361599648653417	0.10594086335039654	0.022434393678053614	0.03542580122060954	0.022800673867088186	0.02888904456992669	0.011484774401394407	0.004436543374939818	0.007498588534007891
Feb 09, 2018	0.41582417582417586	0.22039722700818679	0.16243633917256756	0.018757946909931218	0.05368102766754269	0.033876856642170015	0.02193288750040557	0.010688160131413688	0.007489118772175689	0.012673589197072165
Feb 12, 2018	0.41582417582417586	0.08376228441983014	0.16006828057576367	0.018046418211028484	0.09548699148543915	0.04511575622497972	0.011259995862915312	0.01564579075705149	0.01274803206494367	0.01579363985895062
Feb 13, 2018	0.3980463980463981	0.08404740166029048	0.1354981976552529	0.016520962256119973	0.11461304332582317	0.04955923463768388	0.011362450084568616	0.015704999649844065	0.01591867434465809	0.018439149588136357
Feb 14, 2018	0.3980463980463981	0.06387313292135319	0.11225489708835758	0.015393603831502076	0.117632446066072	0.0456901570929634	0.008737406783814797	0.015066594088028	0.018607081011010784	0.017311096208504944
Feb 22, 2018	0.3477411477411477	0.15806339703875566	0.04010937155826707	0.16280757990951591	0.10818005703729257	0.05067913570104829	0.004168433078829924	0.021199330239196998	0.0168611951599931	0.012905352158725287
Feb 23, 2018	0.3477411477411477	0.12699998535273663	0.041232610441810764	0.16418502805465884	0.09252241117324632	0.04494822263848444	0.00486041442994678	0.011501964079945647	0.01258254853232443	0.009619177841783564
Feb 26, 2018	0.3477411477411477	0.06662637462586	0.026176425931629315	0.16524746179945599	0.06920340439082459	0.03456324761649023	0.013552962879023172	0.0081977258692007	0.009367583773230258	0.009256094475580531
Feb 27, 2018	0.3772893772893773	0.06595535576191883	0.022999079746848262	0.16697901799008028	0.03752579138329705	0.028797563432201086	0.01992596159502152	0.00826648458341303	0.009014338678528314	0.00886247953323368
Feb 28, 2018	0.3772893772893773	0.05701570395285962	0.017376148784230574	0.15309701074647472	0.028589205839929122	0.039069946250513056	0.020612612557579617	0.009499048201139514	0.00863924024446259	0.008837718150352076
Mar 01, 2018	0.3772893772893773	0.056954370856898286	0.01061180733163817	0.13775942896098226	0.025610119142107705	0.05003729993032425	0.020066836149796975	0.009923060272113659	0.008623905898198848	0.008871437810512457
Mar 02, 2018	0.3772893772893773	0.04938303109997147	0.013532083416902221	0.11781070910613597	0.026083418502124475	0.03303271616322583	0.017269835898647407	0.009891227534052496	0.008668656101182497	0.007289560074101783
Mar 05, 2018	0.3772893772893773	0.072027580096266	0.015237908084041983	0.07132552740009038	0.01745132697310635	0.023170361637468356	0.019518290708998243	0.009524514391588575	0.006926804806155761	0.005617236871756384
Mar 06, 2018	0.39306471306471313	0.07996372844131437	0.014971934269336299	0.006842435267643138	0.010602686380655008	0.011044723188492058	0.016988294466578405	0.011653487913117256	0.005012447424288571	0.003126391008738125
Mar 07, 2018	0.39306471306471313	0.060545293020262785	0.015057706987681116	0.008226240697134823	0.00660556302624256	0.012173655712044823	0.011130128214392052	0.011701873674970668	0.002257776967671553	0.0026530590404898625
Mar 08, 2018	0.39306471306471313	0.04767232134219449	0.014300501736028148	0.007934572875520735	0.0028013681694670153	0.014362881661718318	0.005640243353555958	0.010759465464671311	0.002565019023582219	0.0038657399312349845
Mar 09, 2018	0.39306471306471313	0.0843438604064301	0.0138264232520575	0.007324090897398282	0.0027743925119636764	0.01348863631547918	0.0021761830484485723	0.009940090786978141	0.003797363533553512	0.003152203145902047
Mar 12, 2018	0.39306471306471313	0.18486484720383742	0.019360590791345215	0.007211072508965411	0.0031769390715677163	0.013023967688784884	0.0420502585029234	0.011271972547455409	0.003072256750080195	0.0018817606205864144
Mar 13, 2018	0.3588766788766789	0.1963757216493207	0.019997419348858077	0.006088037524853447	0.00300161433316324	0.012781924555735128	0.06511595741100212	0.009053230704595832	0.0017812140007011368	0.0014670708906391562
Mar 14, 2018	0.3588766788766789	0.16712046643761272	0.021755491155444968	0.006642753209804261	0.0034415769286625575	0.01337197995471178	0.07964292765413745	0.010613830688043408	0.0013598000772673214	0.001511321974404832
Mar 15, 2018	0.3588766788766789	0.15019629250355832	0.021310331938405227	0.006582651297421623	0.003014612116791466	0.007961382680163597	0.08151202494106526	0.011525361142424174	0.0014047686923045208	0.0014760978251579775
Mar 16, 2018	0.3588766788766789	0.09731159831845693	0.01414752086225747	0.001938265361644631	0.002888173862640838	0.006189410191195103	0.07518367688247721	0.010480133188186493	0.0013689733835188008	0.0017009323757618882
Mar 19, 2018	0.3588766788766789	0.057767425170223125	0.008486276114960112	0.0031187838364241556	0.0023303937269272806	0.007730327823676497	0.06402724285427566	0.02254585505918834	0.0015974536260980445	0.0014462349108304278
Mar 20, 2018	0.38705738705738707	0.050940348497263664	0.009451206637268157	0.002974100813301176	0.0016380454025626385	0.007567008918602456	0.04697380688581499	0.03419472722527959	0.0013386262420703485	0.002166001594424183
Mar 21, 2018	0.38705738705738707	0.05230736432215533	0.010525025744446853	0.0025302478858825915	0.0016347825330377303	0.009045910524457117	0.03892540474247488	0.03769569175724384	0.0020700639415974663	0.00558842769680878
Mar 22, 2018	0.38705738705738707	0.0365081350316617	0.012055715855167345	0.0024297126707410266	0.001427587367667611	0.007933234629243493	0.025502171060182207	0.03245936550988046	0.005547984679232831	0.005753133430609594
Mar 23, 2018	0.38705738705738707	0.029965522598444583	0.029803880439609735	0.003157451226862505	0.001970367766552593	0.007403388964855847	0.018701425968779634	0.0204584232608355	0.00571536111631489	0.008997098470403095
Mar 26, 2018	0.38705738705738707	0.02170855658339974	0.058846939281099235	0.013212921333915512	0.012928086740991331	0.009854978833002813	0.016568785964394	0.02150699365256901	0.009011927045437795	0.010269117127142794
Mar 27, 2018	0.24605616605616606	0.02360023643296161	0.05427950618317407	0.025142840384985345	0.022105089229658703	0.01982270039429137	0.01463821614447385	0.019837684868643853	0.010304571483210158	0.009176798348413376
Mar 28, 2018	0.24605616605616606	0.02563149716196046	0.05882226194661932	0.02817874812944015	0.024150240211355447	0.022708703497501547	0.014516378691696948	0.011854034162913165	0.00919454075676031	0.006908351196525625
Mar 29, 2018	0.24605616605616606	0.029932740007559966	0.0614459880037621	0.028246559162499792	0.030148915951966462	0.023716614454529706	0.016669232637112282	0.011854034162913106	0.006889310736955783	0.004502735834295276
Apr 03, 2018	0.32844932844932845	0.08476162108000124	0.044766526767577274	0.02470976561207113	0.02334645538985028	0.022393656061262136	0.01917859958355282	0.013580641875347462	0.004743861268368231	0.0034825579042815752
Apr 04, 2018	0.32844932844932845	0.06359910671778565	0.03699212552036752	0.021912365639069484	0.016995838395071763	0.019908950839090507	0.01887892098521608	0.008396998809472225	0.0038441401150371953	0.0020790874987088506
Apr 09, 2018	0.32844932844932845	0.008463352856059626	0.013486827777036248	0.014691136089613753	0.009306136205291853	0.024676207099549388	0.0024785614539780732	0.013712270247227626	0.0038441401150371953	0.002065165004464155
Apr 10, 2018	0.23076923076923078	0.008765785606489912	0.011469755214393198	0.011840344671040242	0.0014494531322453378	0.011130371535943803	0.0020172405532343446	0.023654270998478565	0.0038339232845295357	0.002216593025057004
Apr 11, 2018	0.23076923076923078	0.008827040609445962	0.011258818761401045	0.006141380255608983	0.0025604706519797653	0.006559248485910057	0.0012845544167585962	0.040492038632221145	0.004054640798703378	0.0034547875432273654
Apr 12, 2018	0.23076923076923078	0.008696067739166344	0.011504011605424597	0.010869202503796391	0.00414372286604424	0.009767674717847353	0.0006808359930813207	0.05444671517976725	0.005808271177121788	0.004557766104750562
Apr 13, 2018	0.23076923076923078	0.027002051305903566	0.012574057239034549	0.009628496865694416	0.004397464553107888	0.010225268700727298	0.0006285012690473861	0.05539214750018063	0.007163053844145262	0.006091294218674145
Apr 16, 2018	0.23076923076923078	0.07278200438143159	0.013445810906735106	0.007497454772337621	0.0033657586063651716	0.010606546845015156	0.0006274628816658026	0.07958693839091976	0.009083138475418816	0.00639272039820824
Apr 17, 2018	0.23565323565323568	0.06933571921233772	0.010243151277021956	0.008189594971843666	0.005058975344749431	0.014105786095019522	0.0007243790372839673	0.07209987839894061	0.009580126002901567	0.006494930132972225
Apr 18, 2018	0.23565323565323568	0.06442658271557718	0.014373133837760151	0.008108533507037352	0.009900957027287828	0.013982958236456624	0.0007337937495441039	0.05169827657556082	0.01010465468364428	0.008710944049138445
Apr 19, 2018	0.23565323565323568	0.06295207952136075	0.01924492245393245	0.008817772609276664	0.0115750489111584	0.012636668571035748	0.0008733530136341092	0.02634111325451468	0.011144805686943886	0.008228659773806591
Apr 20, 2018	0.23565323565323568	0.04881830795798075	0.02117237332226705	0.004902671925238408	0.011914851021426238	0.005466893376120147	0.008369679199074552	0.013175092792430416	0.011034604671896332	0.0061842650770056445
Apr 23, 2018	0.23565323565323568	0.028962906534837102	0.014303106402188688	0.00432480452084756	0.014687520831324843	0.008555201187551088	0.013785007845907983	0.0071523387512638596	0.006153483561855106	0.0029431657307110257
Apr 24, 2018	0.18192918192918195	0.03054120506703122	0.007963642525364904	0.009986441203459439	0.01718177105456408	0.028688583812591748	0.022237481132349503	0.008342883154750309	0.002859829793448133	0.0018507723245465612
Apr 25, 2018	0.18192918192918195	0.05075529645211676	0.010253672430337899	0.011798632604191749	0.014215464943572809	0.03838656576291954	0.029604839604990545	0.009203640391923496	0.0017497232294793864	0.0017211623808051548
Apr 26, 2018	0.18192918192918195	0.05059636833732449	0.010577880953770418	0.013041165048139807	0.00854704139917446	0.05399292896851341	0.030935636873281335	0.008343360645821814	0.0016180116606517212	0.0016549648610002937
Apr 27, 2018	0.18192918192918195	0.048935446560870205	0.010504213496314961	0.018797795634821875	0.005520243308657424	0.07788671056734073	0.02721793314375412	0.0013146920819249426	0.001550740748140623	0.0016229616318414039
May 02, 2018	0.2961660561660562	0.013400050592683056	0.008655434384916854	0.022802921311020484	0.0030897708742337678	0.10457211651040756	0.018814956322499743	0.003641028579431896	0.001589642361688774	0.000738348914869919
May 03, 2018	0.2961660561660562	0.010657504593058859	0.005897355293181037	0.019222138275778882	0.0029176483066772952	0.09626332366139387	0.012226388386075641	0.0037557856001422026	0.0007788695171896319	0.0
May 04, 2018	0.2961660561660562	0.01413293021835425	0.004417207229236037	0.011703687414928925	0.002559124469093685	0.0774133115291253	0.014702111581350713	0.005493853098279629	0.00012704604470369654	0.000607840456813174
May 07, 2018	0.2961660561660562	0.017109139620376475	0.0040401678747642895	0.007510863527243496	0.002560215922208511	0.0625452701939327	0.018047172692525332	0.03769250848341986	0.0008092045246355807	0.00213012072375699
May 08, 2018	0.2503052503052503	0.011932700198872602	0.00421386570310072	0.007119391212826433	0.003395501296834845	0.06162406125471259	0.022229520162418054	0.052595959788878315	0.0024819981752131123	0.0021703120750672044
May 09, 2018	0.2503052503052503	0.013130244267238578	0.00419465517113709	0.0036195113192201015	0.0053898160602829205	0.05246239751523886	0.018587895615053484	0.04826416079351883	0.00255790849784493	0.0038270411286278777
May 10, 2018	0.2503052503052503	0.01346058793640674	0.006447223865511221	0.002798435162996187	0.005957317320987801	0.04230095113290707	0.01289095631032193	0.04709526265191319	0.004370425192716638	0.0047928514798086875
May 11, 2018	0.2503052503052503	0.016121128416894715	0.01290744932852321	0.0033771550767829565	0.00812999384995987	0.03152145182501496	0.0052370029203516345	0.04620139936715627	0.00554064057393947	0.004747761583675539
May 14, 2018	0.2503052503052503	0.04862571091781225	0.019157487110702517	0.002776988462346479	0.009354964310093583	0.01652922791223336	0.002852034782231652	0.031197993264183384	0.005631478753735479	0.00458321406003722
May 15, 2018	0.22280830280830283	0.04580387990353682	0.022954774749095786	0.002647796752810303	0.008966940676420473	0.007260691893864602	0.006451777705204728	0.030712225681370595	0.005607110642254818	0.0040686519265859785
May 16, 2018	0.22280830280830283	0.03681975437936943	0.022871892004222374	0.008749182139035633	0.008857621037329084	0.010355321727427416	0.014253528232494282	0.049324350134642946	0.004003565746674797	0.0027891675412650497
May 17, 2018	0.22280830280830283	0.029862213436184275	0.019138756449915185	0.012928913918145072	0.006218803053409913	0.01475304074184293	0.01635667803524084	0.07790505567544957	0.002703334523541228	0.0015414087710454217
May 18, 2018	0.22280830280830283	0.029159234723246417	0.010904782648745247	0.01768659835258444	0.0042764130240822516	0.016635799142456203	0.01829077837225768	0.1430755836532427	0.0014353433463207368	0.0011930837263575403
May 21, 2018	0.22280830280830283	0.007038350692098024	0.007540411186655206	0.02032552900766668	0.0014835125725239638	0.020420733583087894	0.016590661325231876	0.14155015884535752	0.0010813702114403352	0.0016055197077724233
May 22, 2018	0.18354090354090358	0.007039941512782274	0.005479666055922355	0.021819381221410833	0.001848168212487595	0.02399041822256222	0.015889472939331847	0.11367232016094396	0.0015004938418119187	0.0003930895652084537
May 23, 2018	0.18354090354090358	0.009922680445520785	0.0016889437595470542	0.021880165141309357	0.002532073672564602	0.027036579219780737	0.016114110742890604	0.08623759319034101	0.00026840414590323673	0.00041189567878947386
May 24, 2018	0.18354090354090358	0.019717163490002278	0.0008285050006198144	0.021700456160735265	0.0023069498100162585	0.03538887360203421	0.025015375055674506	0.0514818139567486	0.00028751520059401515	0.0005719715265320829
May 25, 2018	0.18354090354090358	0.022432190242605402	0.0008512937579209254	0.015402469929198708	0.002734870084448459	0.031061449452752035	0.0400377253056737	0.03931422732395302	0.0004501866780206795	0.003912223867859519
May 29, 2018	0.18354090354090358	0.04412726340394753	0.000839273617566096	0.18287379991644692	0.0046013155895473935	0.013920490636808464	0.11773513036174475	0.037776706075600464	0.005670765621880171	0.009156201176402657
May 30, 2018	0.24053724053724057	0.039939980657263764	0.002580511608442979	0.18357178589466497	0.005922501991469589	0.02504408857787898	0.16469682272826025	0.04137380547650778	0.010786767661071792	0.010627555681807684
May 31, 2018	0.24053724053724057	0.02462053282938287	0.0024611945928213474	0.18650031399140246	0.0152320426057346	0.02174941190114226	0.16730192899129084	0.020746191212894526	0.0121258762297476	0.013051827902749228
Jun 01, 2018	0.24053724053724057	0.009141562852948036	0.0028555523137724316	0.18805267270709106	0.01726040299376436	0.017872657615262022	0.14060976599162311	0.014894538138806649	0.014365373321918229	0.016514111025535096
Jun 04, 2018	0.24053724053724057	0.005081227456086973	0.0032545434994381743	0.18769851594678647	0.0184785858546152	0.01596024592036359	0.11185121210251679	0.0066231194810011575	0.017597774643291177	0.02059003166427268
Jun 05, 2018	0.16239316239316243	0.005112747667407389	0.004203739559380594	0.18675364324762997	0.014798051719353262	0.013657223572315892	0.08977198120698547	0.0041167688497579374	0.021410960916714232	0.01865626169178763
Jun 06, 2018	0.16239316239316243	0.005330330265957656	0.005142386388439137	0.1887978511697032	0.008744574662962181	0.01058848392462641	0.05213085397796562	0.005167249205775425	0.019107441791328377	0.01539581891438002
Jun 07, 2018	0.16239316239316243	0.005439769216288408	0.008753414371923307	0.1829560792518193	0.006530989724574061	0.013393053361804385	0.04286677711404297	0.005535713148833028	0.015421495706634024	0.008828858381292284
Jun 08, 2018	0.16239316239316243	0.002189203379657599	0.011436449132542626	0.17801084275036683	0.00497556377351084	0.018692714200370504	0.05628031918077181	0.00518189226528394	0.008451454414378287	0.0036644697394619266
Jun 11, 2018	0.16239316239316243	0.013839433656746622	0.014605232213749491	0.10118507087495937	0.004577862741284587	0.0215635143455967	0.06153372862189775	0.007395540870055153	0.002953055338328491	0.002768618130802472
Jun 12, 2018	0.18974358974358976	0.021383643988110466	0.01671055022591895	8.433753662707901e-05	0.004406897814582712	0.0228765381326563	0.07203992447171804	0.008905526799985242	0.0026824519044103845	0.0026569545925924673
Jun 13, 2018	0.18974358974358976	0.03496030735236603	0.012472300874532589	0.00011594127778898273	0.00365514695026426	0.009217508268021063	0.0556822080489432	0.009894410807854585	0.0025689777420587847	0.0012673768302902569
Jun 14, 2018	0.18974358974358976	0.050146899027659106	0.010987036848206845	0.0	0.0032219943887664814	0.007508756000371052	0.04581441276133841	0.008720896919231363	0.0011568679779646869	0.0011681074164593352
Jun 15, 2018	0.18974358974358976	0.053520341804757995	0.0052281565912730196	0.0006196525434767539	0.004084076900066942	0.020743909333495524	0.02770860579451005	0.004679412494990875	0.0010559889107045	0.0013366907917742757
Jun 19, 2018	0.1575091575091575	0.021198508661185153	0.0017236548851190245	0.011804965531096107	0.006115518413795518	0.04225504121028228	0.026181207181962214	0.01474683423420545	0.0010554792825794193	0.0011685701065553408
Jun 20, 2018	0.1575091575091575	0.00605387507249795	0.0006989285930518294	0.01600497485511233	0.022174539646706997	0.05770786959267456	0.027205126366071836	0.013812384208421357	0.0008692951408816714	0.0011806896019742347
Jun 21, 2018	0.1575091575091575	0.005988321776632915	0.0008177461497875488	0.02048342592640624	0.030440789366395653	0.06512570889410044	0.03370217776126269	0.014066886949220321	0.0008480606356698661	0.0008027673166267109
Jun 22, 2018	0.1575091575091575	0.004634909439519874	0.0019517352833300884	0.02466500886877351	0.03964091363170942	0.05500023782818838	0.03948890296159638	0.007574918349033955	0.0004251875983782952	0.0026500620027103336
Jun 25, 2018	0.1575091575091575	0.013346508978440341	0.00246502514635177	0.026007382341641634	0.04017478118018546	0.04327574673591567	0.04744433482137016	0.0063386939664307786	0.0021763820756988215	0.0034505576602222106
Jun 26, 2018	0.13445665445665447	0.014155305644225274	0.006959425232595162	0.024853535232233652	0.04482464969703621	0.030842436543187912	0.042738570885316976	0.005046284801149286	0.002877703179834169	0.007786701179168065
Jun 27, 2018	0.13445665445665447	0.01656605194135758	0.008577167977076338	0.026313128746983397	0.04776750881432802	0.02131484814174897	0.030705461003725013	0.004344691254282501	0.007071830409758172	0.0167391276670784
Jun 28, 2018	0.13445665445665447	0.01768820558957952	0.013410342260205535	0.02429721195813326	0.04388446553260633	0.01056018534937707	0.018463635258426547	0.003136320517482423	0.01586267288741876	0.025551538161732452
Jun 29, 2018	0.13445665445665447	0.01904097854146862	0.012997088390976333	0.012440511285430928	0.04063702306744896	0.01526376981550841	0.013726858152574448	0.003121518294283753	0.024491577994832828	0.033955864946971934
Jul 02, 2018	0.13445665445665447	0.00409735759526273	0.011256602131685783	0.013371451545322538	0.025022397028314547	0.01588016697336803	0.012139163846068456	0.0035437795646646036	0.0326842141256673	0.03454963663976879
Jul 03, 2018	0.13445665445665447	0.007182437636479131	0.008766804967679946	0.017627275877332475	0.013625485641778083	0.01629215208229691	0.00822541257889268	0.0033666303773544487	0.034978799591360535	0.030864751819229912
Jul 05, 2018	0.006105006105006139	0.010087733943955802	0.007524256781522242	0.100194028702662	0.012139660445659735	0.015253534160627216	0.0024887376503586454	0.0024224713664617323	0.031213557797205454	0.024866855327810782
Jul 06, 2018	0.006105006105006139	0.011000821555735112	0.004699183833906458	0.09476865890966035	0.014386021054621624	0.016623155098201076	0.0026372270459317703	0.002810194116046192	0.025122482446188123	0.014244660880925124
Jul 09, 2018	0.006105006105006139	0.005115460469180473	0.005768179000216049	0.08801492115528639	0.011361825870088986	0.023212508451673337	0.002547510376159508	0.003694507579383737	0.014333060471989813	0.010200101675406735
Jul 10, 2018	0.04083028083028087	0.0029619468398527663	0.01026397604723573	0.08310622077078418	0.008773383534769794	0.02635545659724411	0.0020003494518680003	0.0029516906367271657	0.010226116053465423	0.0031062475715346715
Jul 11, 2018	0.04083028083028087	0.003785338310007331	0.016545782766113484	0.08152797012688354	0.007742889541371684	0.030370392224006473	0.0007054803869794216	0.00584321739850961	0.0030208935154872308	0.003366354032943658
Jul 12, 2018	0.04083028083028087	0.0036105495722124595	0.018208112745254836	0.07988793690921948	0.0073686257474608685	0.024053638443886412	0.00016891101398030324	0.007904068860586994	0.0032851265978416566	0.005811605518369044
Jul 13, 2018	0.04083028083028087	0.005397597143180074	0.018849367496576723	0.07935129442345382	0.008987078675146752	0.014572411538079666	0.00018822501927888912	0.02226700027376796	0.005768553551883693	0.00691434825719782
Jul 16, 2018	0.04083028083028087	0.008093248725536394	0.019611568058450244	0.07780629164597735	0.007923327176385518	0.01510722450557088	0.000887751985368467	0.03765574167096781	0.006887696914570475	0.012206325931833142
Jul 17, 2018	0.0831746031746032	0.009050912319467579	0.017763796428668262	0.07794508017556569	0.008111123007481263	0.01108401004030096	0.0011336421173376555	0.040066594088026194	0.012261789197108635	0.015540428972529089
Jul 18, 2018	0.0831746031746032	0.02133341146189981	0.01633758407953748	0.07881902409301474	0.008094630617493617	0.013559081704938483	0.0013595259857542563	0.03802102234021722	0.015646399451840372	0.015383042697537763
Jul 19, 2018	0.0831746031746032	0.03459299317138575	0.00966073675180595	0.016985458089564972	0.007257634309718086	0.017761871703621444	0.0017139622120165483	0.03375543544002489	0.015501419350755262	0.014880256773304503
Jul 20, 2018	0.0831746031746032	0.04900205629439842	0.004636077149106859	0.019923449040590544	0.004908489164018497	0.022286031160676102	0.002582054063057038	0.031081485442889294	0.014990480753348032	0.01186326659894623
Jul 23, 2018	0.0831746031746032	0.05142925537792498	0.0022693071795359078	0.018718146899811477	0.0030866990985225218	0.01736734741772539	0.002800876897278404	0.011134614282712497	0.011924570086838159	0.009308453083875439
Jul 24, 2018	0.13308913308913312	0.046015003729879655	0.001955368868459889	0.014890075246345958	0.004624584142124682	0.011710191280034402	0.005162792835527057	0.0031858204251575205	0.00932833027360591	0.00349981475231976
Jul 25, 2018	0.13308913308913312	0.05310319131449096	0.002481611905353151	0.01004359586900906	0.009719983949371729	0.0066417358222923715	0.005618298766934059	0.003616994862195585	0.0034255048782919875	0.0031135909111199155
Jul 26, 2018	0.13308913308913312	0.04007504179591983	0.0033746322042913805	0.007882508908811486	0.01191500545945678	0.008928501542000374	0.0060524831441050135	0.0032846610768373337	0.003033018417958401	0.0027615404648843505
Jul 27, 2018	0.13308913308913312	0.027227132844107906	0.004187184003849987	0.004496816559380397	0.013326764075567129	0.00883818694011604	0.0071429975722896956	0.004202717242520512	0.002675259474148517	0.0015828329675776536
Jul 30, 2018	0.13308913308913312	0.029198639532594998	0.00386185422730989	0.002694368123166607	0.013998842942751272	0.008869496002102463	0.007250089924248203	0.0038861406625025803	0.0014774392361503802	0.0017169205574100455
Jul 31, 2018	0.12361416361416366	0.022882375361236596	0.0036203368073218336	0.0006254008925062388	0.013721930482836063	0.01055401385157957	0.014247990166508809	0.006052199323872357	0.0016137010560952772	0.001431115392537867
Aug 01, 2018	0.12361416361416366	0.017276564507542076	0.0035256655342907747	0.0006113710235971593	0.012189465656952616	0.010045994215980016	0.016103034610873167	0.017676241954275165	0.0013232615608087194	0.002017567626524232
Aug 02, 2018	0.12361416361416366	0.013216656922787269	0.0035461568325064483	0.0010909684520971684	0.009619691161762846	0.007027078123662607	0.022457965386430835	0.02915640060864181	0.0019192231170837917	0.001961746305260079
Aug 03, 2018	0.12361416361416366	0.01623479008106296	0.0033687800843110313	0.0034187088204090986	0.01015628834979946	0.007191300174755292	0.017216739690580976	0.02836806285055876	0.0018624966531605573	0.001284884426507345
Aug 06, 2018	0.12361416361416366	0.04128391490082813	0.0033777573597700526	0.0035670454552263952	0.018407303386118783	0.01031754011897871	0.014272703786192206	0.0274883651342403	0.0011746594598347928	0.0010127390673092588
Aug 07, 2018	0.12332112332112335	0.04563197004838736	0.003950538726408012	0.005472586634766718	0.030765825297478667	0.01658040618664127	0.015620876736671294	0.02683133742065893	0.0008981012639553762	0.0009737387698592891
Aug 08, 2018	0.12332112332112335	0.047772413929381814	0.005390138841344487	0.006499592524826636	0.028432651386409536	0.019087087961938816	0.014460167321488533	0.026251185769495186	0.0008584685767278544	0.002016373587566437
Aug 09, 2018	0.12332112332112335	0.05500729746463675	0.006259347512342656	0.004786133890797931	0.026397617473267937	0.016210116318917292	0.012905078378763814	0.015928624634722815	0.0019180097167855923	0.002671662167453713
Aug 10, 2018	0.12332112332112335	0.04223869090382266	0.007002095757022238	0.0039390927341280595	0.022146250959977125	0.02094034359260421	0.01524878792492146	0.010643594298124382	0.002583923800229856	0.002829239488677665
Aug 13, 2018	0.12332112332112335	0.03295958820845985	0.006544742126338747	0.0032831963626362634	0.017894877316220012	0.04523421887778028	0.02957043436979746	0.008321873547636489	0.0027440562375332695	0.0020324483370314033
[truncated: 418 more rows]
